# Supplementary material for: Why Monoamine Oxidase B Preferably Metabolizes N-Methylhistamine over Histamine: Evidence from the Multiscale Simulation of the Rate-Limiting Step
Source: Int J Mol Sci. 2022 Feb 8;23(3):1910. doi: 10.3390/ijms23031910 (PMC8836602; doi:10.3390/ijms23031910)
Supplement: Supplementary file 1 [file ijms-23-01910-s001.zip]

Archive with 3 entries (3 files):
- maob-his.pdb
- maob-nmh.pdb
- Supplementary Materials.pdf
