# Supplementary material for: Why Monoamine Oxidase B Preferably Metabolizes N-Methylhistamine over Histamine: Evidence from the Multiscale Simulation of the Rate-Limiting Step
Source: Int J Mol Sci. 2022 Feb 8;23(3):1910. doi: 10.3390/ijms23031910 (PMC8836602; doi:10.3390/ijms23031910)
Supplement: Supplementary file 1 [file ijms-23-01910-s001.zip › maob-nmh.pdb]

ATOM      1  N   MET     1      64.874  92.537  46.698
ATOM      2  H   MET     1      64.176  91.807  46.696
ATOM      3  CA  MET     1      65.346  92.714  48.076
ATOM      4  HA  MET     1      66.419  92.530  48.130
ATOM      5  CB  MET     1      65.070  94.151  48.545
ATOM      6  HB2 MET     1      63.996  94.327  48.472
ATOM      7  HB3 MET     1      65.380  94.229  49.587
ATOM      8  CG  MET     1      65.817  95.200  47.710
ATOM      9  HG2 MET     1      66.879  94.967  47.781
ATOM     10  HG3 MET     1      65.487  95.080  46.678
ATOM     11  SD  MET     1      65.546  96.919  48.227
ATOM     12  CE  MET     1      66.413  96.944  49.821
ATOM     13  HE1 MET     1      67.463  96.697  49.669
ATOM     14  HE2 MET     1      66.334  97.938  50.263
ATOM     15  HE3 MET     1      65.961  96.213  50.492
ATOM     16  C   MET     1      64.681  91.723  49.037
ATOM     17  O   MET     1      63.528  91.328  48.839
ATOM     18  N   SER     2      65.391  91.385  50.117
ATOM     19  H   SER     2      66.395  91.485  50.071
ATOM     20  CA  SER     2      64.796  90.883  51.364
ATOM     21  HA  SER     2      64.289  89.935  51.185
ATOM     22  CB  SER     2      65.901  90.659  52.409
ATOM     23  HB2 SER     2      66.211  91.634  52.787
ATOM     24  HB3 SER     2      65.480  90.071  53.224
ATOM     25  OG  SER     2      67.030  89.980  51.868
ATOM     26  HG  SER     2      67.692  89.862  52.554
ATOM     27  C   SER     2      63.800  91.902  51.903
ATOM     28  O   SER     2      64.077  93.105  51.839
ATOM     29  N   ASN     3      61.954  92.091  52.197
ATOM     30  H   ASN     3      60.992  92.311  51.982
ATOM     31  CA  ASN     3      62.324  91.857  53.621
ATOM     32  HA  ASN     3      62.889  90.928  53.705
ATOM     33  CB  ASN     3      63.192  93.009  54.157
ATOM     34  HB2 ASN     3      63.535  93.606  53.312
ATOM     35  HB3 ASN     3      62.582  93.628  54.815
ATOM     36  CG  ASN     3      64.411  92.523  54.936
ATOM     37  OD1 ASN     3      64.421  91.422  55.497
ATOM     38  ND2 ASN     3      65.447  93.351  54.974
ATOM     39  HD21ASN     3      66.284  93.087  55.474
ATOM     40  HD22ASN     3      65.394  94.242  54.501
ATOM     41  C   ASN     3      61.103  91.636  54.515
ATOM     42  O   ASN     3      60.772  90.494  54.832
ATOM     43  N   LYN     4      60.429  92.719  54.899
ATOM     44  H   LYN     4      60.697  93.625  54.540
ATOM     45  CA  LYN     4      59.355  92.657  55.898
ATOM     46  HA  LYN     4      59.378  91.689  56.398
ATOM     47  CB  LYN     4      59.525  93.757  56.952
ATOM     48  HB2 LYN     4      59.116  94.672  56.522
ATOM     49  HB3 LYN     4      58.927  93.463  57.815
ATOM     50  CG  LYN     4      60.963  94.001  57.389
ATOM     51  HG2 LYN     4      61.588  93.204  56.986
ATOM     52  HG3 LYN     4      61.291  94.959  56.986
ATOM     53  CD  LYN     4      61.083  94.021  58.903
ATOM     54  HD2 LYN     4      60.852  95.026  59.256
ATOM     55  HD3 LYN     4      60.363  93.316  59.318
ATOM     56  CE  LYN     4      62.488  93.636  59.350
ATOM     57  HE2 LYN     4      62.573  92.549  59.323
ATOM     58  HE3 LYN     4      63.204  94.073  58.654
ATOM     59  NZ  LYN     4      62.776  94.123  60.732
ATOM     60  HZ1 LYN     4      62.113  93.718  61.377
ATOM     61  HZ2 LYN     4      63.713  93.852  60.996
ATOM     62  C   LYN     4      57.954  92.736  55.298
ATOM     63  O   LYN     4      57.712  93.505  54.364
ATOM     64  N   CYS     5      57.040  91.942  55.859
ATOM     65  H   CYS     5      57.337  91.305  56.584
ATOM     66  CA  CYS     5      55.640  91.908  55.439
ATOM     67  HA  CYS     5      55.278  92.924  55.280
ATOM     68  CB  CYS     5      55.490  91.124  54.130
ATOM     69  HB2 CYS     5      54.452  91.139  53.798
ATOM     70  HB3 CYS     5      56.125  91.555  53.356
ATOM     71  SG  CYS     5      55.954  89.378  54.243
ATOM     72  HG  CYS     5      55.692  89.081  52.973
ATOM     73  C   CYS     5      54.773  91.293  56.535
ATOM     74  O   CYS     5      55.280  90.925  57.597
ATOM     75  N   ASH     6      53.469  91.186  56.285
ATOM     76  H   ASH     6      53.079  91.597  55.448
ATOM     77  CA  ASH     6      52.556  90.552  57.238
ATOM     78  HA  ASH     6      52.895  90.752  58.254
ATOM     79  CB  ASH     6      51.128  91.095  57.079
ATOM     80  HB2 ASH     6      50.790  90.844  56.074
ATOM     81  HB3 ASH     6      50.494  90.593  57.811
ATOM     82  CG  ASH     6      51.043  92.603  57.283
ATOM     83  OD1 ASH     6      51.581  93.105  58.296
ATOM     84  OD2 ASH     6      50.454  93.365  56.484
ATOM     85  HD1 ASH     6      52.163  93.820  58.089
ATOM     86  C   ASH     6      52.559  89.025  57.107
ATOM     87  O   ASH     6      52.660  88.313  58.110
ATOM     88  N   VAL     7      52.445  88.532  55.870
ATOM     89  H   VAL     7      52.386  89.169  55.089
ATOM     90  CA  VAL     7      52.345  87.094  55.603
ATOM     91  HA  VAL     7      52.728  86.504  56.436
ATOM     92  CB  VAL     7      50.881  86.653  55.315
ATOM     93  HB  VAL     7      50.549  87.125  54.390
ATOM     94  CG1 VAL     7      50.783  85.126  55.174
ATOM     95  HG11VAL     7      51.114  84.653  56.098
ATOM     96  HG12VAL     7      49.749  84.845  54.972
ATOM     97  HG13VAL     7      51.416  84.795  54.350
ATOM     98  CG2 VAL     7      49.928  87.143  56.398
ATOM     99  HG21VAL     7      49.957  88.231  56.444
ATOM    100  HG22VAL     7      48.914  86.817  56.164
ATOM    101  HG23VAL     7      50.228  86.731  57.361
ATOM    102  C   VAL     7      53.227  86.656  54.430
ATOM    103  O   VAL     7      53.167  87.235  53.343
ATOM    104  N   VAL     8      54.040  85.631  54.662
ATOM    105  H   VAL     8      54.184  85.309  55.609
ATOM    106  CA  VAL     8      54.767  84.965  53.587
ATOM    107  HA  VAL     8      54.839  85.601  52.705
ATOM    108  CB  VAL     8      56.202  84.547  54.016
ATOM    109  HB  VAL     8      56.151  84.087  55.003
ATOM    110  CG1 VAL     8      56.810  83.552  53.019
ATOM    111  HG11VAL     8      56.862  84.012  52.032
ATOM    112  HG12VAL     8      57.814  83.278  53.345
ATOM    113  HG13VAL     8      56.187  82.659  52.971
ATOM    114  CG2 VAL     8      57.104  85.770  54.158
ATOM    115  HG21VAL     8      56.692  86.440  54.913
ATOM    116  HG22VAL     8      58.102  85.453  54.459
ATOM    117  HG23VAL     8      57.161  86.292  53.203
ATOM    118  C   VAL     8      53.974  83.731  53.165
ATOM    119  O   VAL     8      53.608  82.904  54.001
ATOM    120  N   VAL     9      53.692  83.630  51.868
ATOM    121  H   VAL     9      53.898  84.403  51.251
ATOM    122  CA  VAL     9      53.063  82.444  51.302
ATOM    123  HA  VAL     9      52.670  81.790  52.080
ATOM    124  CB  VAL     9      51.908  82.809  50.329
ATOM    125  HB  VAL     9      52.310  83.421  49.521
ATOM    126  CG1 VAL     9      51.271  81.553  49.745
ATOM    127  HG11VAL     9      50.869  80.940  50.552
ATOM    128  HG12VAL     9      50.466  81.835  49.067
ATOM    129  HG13VAL     9      52.023  80.984  49.198
ATOM    130  CG2 VAL     9      50.855  83.664  51.026
ATOM    131  HG21VAL     9      51.314  84.585  51.385
ATOM    132  HG22VAL     9      50.058  83.905  50.323
ATOM    133  HG23VAL     9      50.440  83.112  51.870
ATOM    134  C   VAL     9      54.132  81.641  50.568
ATOM    135  O   VAL     9      54.771  82.140  49.642
ATOM    136  N   VAL    10      54.341  80.403  51.003
ATOM    137  H   VAL    10      53.865  80.067  51.828
ATOM    138  CA  VAL    10      55.293  79.517  50.345
ATOM    139  HA  VAL    10      56.042  80.060  49.770
ATOM    140  CB  VAL    10      56.020  78.593  51.360
ATOM    141  HB  VAL    10      55.281  77.951  51.838
ATOM    142  CG1 VAL    10      57.079  77.723  50.662
ATOM    143  HG11VAL    10      57.820  78.364  50.184
ATOM    144  HG12VAL    10      57.571  77.087  51.398
ATOM    145  HG13VAL    10      56.598  77.099  49.908
ATOM    146  CG2 VAL    10      56.639  79.414  52.502
ATOM    147  HG21VAL    10      55.853  79.959  53.025
ATOM    148  HG22VAL    10      57.142  78.745  53.199
ATOM    149  HG23VAL    10      57.360  80.121  52.092
ATOM    150  C   VAL    10      54.553  78.687  49.299
ATOM    151  O   VAL    10      53.735  77.831  49.645
ATOM    152  N   GLY    11      54.842  78.958  48.026
ATOM    153  H   GLY    11      55.516  79.680  47.814
ATOM    154  CA  GLY    11      54.220  78.248  46.919
ATOM    155  HA2 GLY    11      55.013  77.897  46.259
ATOM    156  HA3 GLY    11      53.684  77.392  47.329
ATOM    157  C   GLY    11      53.252  79.099  46.118
ATOM    158  O   GLY    11      52.309  79.676  46.670
ATOM    159  N   GLY    12      53.480  79.162  44.809
ATOM    160  H   GLY    12      54.244  78.631  44.416
ATOM    161  CA  GLY    12      52.668  79.968  43.913
ATOM    162  HA2 GLY    12      52.040  80.605  44.535
ATOM    163  HA3 GLY    12      53.352  80.589  43.333
ATOM    164  C   GLY    12      51.783  79.181  42.958
ATOM    165  O   GLY    12      51.625  79.564  41.798
ATOM    166  N   GLY    13      51.211  78.080  43.438
ATOM    167  H   GLY    13      51.484  77.718  44.341
ATOM    168  CA  GLY    13      50.185  77.367  42.690
ATOM    169  HA2 GLY    13      50.386  77.418  41.620
ATOM    170  HA3 GLY    13      50.140  76.323  43.001
ATOM    171  C   GLY    13      48.848  78.025  42.973
ATOM    172  O   GLY    13      48.803  79.080  43.604
ATOM    173  N   ILE    14      47.757  77.399  42.546
ATOM    174  H   ILE    14      47.837  76.572  41.973
ATOM    175  CA  ILE    14      46.423  77.974  42.754
ATOM    176  HA  ILE    14      46.389  78.990  42.360
ATOM    177  CB  ILE    14      45.334  77.120  42.068
ATOM    178  HB  ILE    14      45.520  76.071  42.298
ATOM    179  CG2 ILE    14      43.937  77.509  42.555
ATOM    180  HG21ILE    14      43.751  78.558  42.326
ATOM    181  HG22ILE    14      43.192  76.890  42.055
ATOM    182  HG23ILE    14      43.872  77.355  43.633
ATOM    183  CG1 ILE    14      45.417  77.289  40.548
ATOM    184  HG12ILE    14      45.030  78.281  40.317
ATOM    185  HG13ILE    14      46.472  77.239  40.280
ATOM    186  CD1 ILE    14      44.644  76.246  39.757
ATOM    187  HD11ILE    14      43.589  76.296  40.025
ATOM    188  HD12ILE    14      44.757  76.441  38.691
ATOM    189  HD13ILE    14      45.031  75.254  39.988
ATOM    190  C   ILE    14      46.101  78.243  44.233
ATOM    191  O   ILE    14      45.535  79.286  44.565
ATOM    192  N   SER    15      46.478  77.320  45.113
ATOM    193  H   SER    15      46.914  76.466  44.796
ATOM    194  CA  SER    15      46.200  77.467  46.541
ATOM    195  HA  SER    15      45.139  77.672  46.685
ATOM    196  CB  SER    15      46.560  76.195  47.309
ATOM    197  HB2 SER    15      46.321  75.328  46.693
ATOM    198  HB3 SER    15      47.628  76.202  47.527
ATOM    199  OG  SER    15      45.830  76.129  48.522
ATOM    200  HG  SER    15      46.066  75.327  48.994
ATOM    201  C   SER    15      46.914  78.669  47.163
ATOM    202  O   SER    15      46.291  79.473  47.864
ATOM    203  N   GLY    16      48.218  78.769  46.911
ATOM    204  H   GLY    16      48.668  78.039  46.378
ATOM    205  CA  GLY    16      49.028  79.886  47.372
ATOM    206  HA2 GLY    16      48.966  79.919  48.460
ATOM    207  HA3 GLY    16      50.059  79.699  47.073
ATOM    208  C   GLY    16      48.586  81.227  46.812
ATOM    209  O   GLY    16      48.514  82.216  47.541
ATOM    210  N   MET    17      48.281  81.254  45.516
ATOM    211  H   MET    17      48.456  80.436  44.949
ATOM    212  CA  MET    17      47.789  82.463  44.854
ATOM    213  HA  MET    17      48.450  83.299  45.081
ATOM    214  CB  MET    17      47.742  82.272  43.335
ATOM    215  HB2 MET    17      47.124  81.396  43.139
ATOM    216  HB3 MET    17      47.263  83.156  42.914
ATOM    217  CG  MET    17      49.116  82.081  42.690
ATOM    218  HG2 MET    17      49.509  81.120  43.020
ATOM    219  HG3 MET    17      48.977  82.065  41.609
ATOM    220  SD  MET    17      50.291  83.381  43.117
ATOM    221  CE  MET    17      50.211  84.338  41.719
ATOM    222  HE1 MET    17      49.191  84.696  41.581
ATOM    223  HE2 MET    17      50.883  85.189  41.822
ATOM    224  HE3 MET    17      50.507  83.744  40.854
ATOM    225  C   MET    17      46.423  82.916  45.377
ATOM    226  O   MET    17      46.217  84.116  45.596
ATOM    227  N   ALA    18      45.500  81.970  45.561
ATOM    228  H   ALA    18      45.687  81.023  45.262
ATOM    229  CA  ALA    18      44.174  82.277  46.114
ATOM    230  HA  ALA    18      43.734  83.049  45.483
ATOM    231  CB  ALA    18      43.265  81.046  46.084
ATOM    232  HB1 ALA    18      43.688  80.267  46.719
ATOM    233  HB2 ALA    18      42.275  81.316  46.452
ATOM    234  HB3 ALA    18      43.184  80.677  45.062
ATOM    235  C   ALA    18      44.261  82.837  47.536
ATOM    236  O   ALA    18      43.504  83.740  47.898
ATOM    237  N   ALA    19      45.172  82.282  48.337
ATOM    238  H   ALA    19      45.697  81.483  48.012
ATOM    239  CA  ALA    19      45.404  82.755  49.701
ATOM    240  HA  ALA    19      44.453  82.798  50.232
ATOM    241  CB  ALA    19      46.342  81.808  50.454
ATOM    242  HB1 ALA    19      47.302  81.762  49.939
ATOM    243  HB2 ALA    19      46.492  82.177  51.469
ATOM    244  HB3 ALA    19      45.902  80.812  50.491
ATOM    245  C   ALA    19      45.979  84.167  49.679
ATOM    246  O   ALA    19      45.513  85.039  50.410
ATOM    247  N   ALA    20      46.978  84.382  48.824
ATOM    248  H   ALA    20      47.342  83.604  48.291
ATOM    249  CA  ALA    20      47.632  85.679  48.690
ATOM    250  HA  ALA    20      47.984  85.965  49.681
ATOM    251  CB  ALA    20      48.825  85.585  47.762
ATOM    252  HB1 ALA    20      48.488  85.308  46.763
ATOM    253  HB2 ALA    20      49.331  86.550  47.720
ATOM    254  HB3 ALA    20      49.516  84.829  48.134
ATOM    255  C   ALA    20      46.667  86.764  48.223
ATOM    256  O   ALA    20      46.679  87.873  48.760
ATOM    257  N   LYS    21      45.833  86.433  47.238
ATOM    258  H   LYS    21      45.955  85.552  46.760
ATOM    259  CA  LYS    21      44.788  87.341  46.762
ATOM    260  HA  LYS    21      45.243  88.275  46.435
ATOM    261  CB  LYS    21      44.014  86.733  45.585
ATOM    262  HB2 LYS    21      44.745  86.392  44.852
ATOM    263  HB3 LYS    21      43.455  85.878  45.965
ATOM    264  CG  LYS    21      43.050  87.719  44.923
ATOM    265  HG2 LYS    21      42.396  88.124  45.696
ATOM    266  HG3 LYS    21      43.638  88.527  44.487
ATOM    267  CD  LYS    21      42.211  87.066  43.843
ATOM    268  HD2 LYS    21      42.874  86.700  43.059
ATOM    269  HD3 LYS    21      41.669  86.227  44.280
ATOM    270  CE  LYS    21      41.220  88.053  43.249
ATOM    271  HE2 LYS    21      41.779  88.904  42.860
ATOM    272  HE3 LYS    21      40.696  87.558  42.430
ATOM    273  NZ  LYS    21      40.229  88.527  44.257
ATOM    274  HZ1 LYS    21      40.714  88.986  45.016
ATOM    275  HZ2 LYS    21      39.592  89.179  43.823
ATOM    276  HZ3 LYS    21      39.711  87.739  44.617
ATOM    277  C   LYS    21      43.819  87.744  47.875
ATOM    278  O   LYS    21      43.528  88.930  48.037
ATOM    279  N   LEU    22      43.323  86.762  48.632
ATOM    280  H   LEU    22      43.524  85.799  48.403
ATOM    281  CA  LEU    22      42.404  87.036  49.738
ATOM    282  HA  LEU    22      41.523  87.551  49.354
ATOM    283  CB  LEU    22      41.950  85.739  50.437
ATOM    284  HB2 LEU    22      41.724  85.089  49.591
ATOM    285  HB3 LEU    22      42.776  85.316  51.008
ATOM    286  CG  LEU    22      40.706  85.856  51.341
ATOM    287  HG  LEU    22      40.074  86.651  50.947
ATOM    288  CD1 LEU    22      39.909  84.554  51.398
ATOM    289  HD11LEU    22      40.541  83.758  51.792
ATOM    290  HD12LEU    22      39.043  84.685  52.046
ATOM    291  HD13LEU    22      39.575  84.288  50.395
ATOM    292  CD2 LEU    22      41.061  86.328  52.754
ATOM    293  HD21LEU    22      41.535  87.308  52.702
ATOM    294  HD22LEU    22      40.154  86.395  53.354
ATOM    295  HD23LEU    22      41.748  85.617  53.213
ATOM    296  C   LEU    22      43.011  88.013  50.753
ATOM    297  O   LEU    22      42.366  88.986  51.142
ATOM    298  N   LEU    23      44.244  87.739  51.175
ATOM    299  H   LEU    23      44.705  86.905  50.841
ATOM    300  CA  LEU    23      44.934  88.562  52.168
ATOM    301  HA  LEU    23      44.289  88.709  53.034
ATOM    302  CB  LEU    23      46.229  87.885  52.630
ATOM    303  HB2 LEU    23      46.758  87.752  51.687
ATOM    304  HB3 LEU    23      46.770  88.598  53.252
ATOM    305  CG  LEU    23      46.135  86.537  53.361
ATOM    306  HG  LEU    23      45.397  85.911  52.859
ATOM    307  CD1 LEU    23      47.489  85.832  53.351
ATOM    308  HD11LEU    23      48.228  86.456  53.853
ATOM    309  HD12LEU    23      47.406  84.878  53.872
ATOM    310  HD13LEU    23      47.801  85.657  52.322
ATOM    311  CD2 LEU    23      45.616  86.688  54.786
ATOM    312  HD21LEU    23      44.621  87.132  54.766
ATOM    313  HD22LEU    23      45.568  85.709  55.262
ATOM    314  HD23LEU    23      46.289  87.333  55.352
ATOM    315  C   LEU    23      45.227  89.969  51.635
ATOM    316  O   LEU    23      45.052  90.958  52.351
ATOM    317  N   HIE    24      45.666  90.040  50.379
ATOM    318  H   HIE    24      45.875  89.181  49.890
ATOM    319  CA  HIE    24      45.930  91.305  49.699
ATOM    320  HA  HIE    24      46.650  91.892  50.270
ATOM    321  CB  HIE    24      46.509  91.044  48.303
ATOM    322  HB2 HIE    24      47.512  90.627  48.394
ATOM    323  HB3 HIE    24      45.874  90.346  47.756
ATOM    324  CG  HIE    24      46.630  92.270  47.451
ATOM    325  ND1 HIE    24      47.689  93.146  47.555
ATOM    326  CE1 HIE    24      47.534  94.126  46.682
ATOM    327  HE1 HIE    24      48.271  94.926  46.608
ATOM    328  NE2 HIE    24      46.412  93.916  46.015
ATOM    329  HE2 HIE    24      46.037  94.504  45.285
ATOM    330  CD2 HIE    24      45.828  92.761  46.476
ATOM    331  HD2 HIE    24      44.888  92.417  46.045
ATOM    332  C   HIE    24      44.666  92.165  49.614
ATOM    333  O   HIE    24      44.719  93.372  49.863
ATOM    334  N   ASH    25      43.539  91.532  49.273
ATOM    335  H   ASH    25      43.592  90.564  48.990
ATOM    336  CA  ASH    25      42.233  92.198  49.233
ATOM    337  HA  ASH    25      42.299  93.094  48.615
ATOM    338  CB  ASH    25      41.160  91.272  48.641
ATOM    339  HB2 ASH    25      41.198  90.332  49.191
ATOM    340  HB3 ASH    25      40.191  91.746  48.798
ATOM    341  CG  ASH    25      41.357  90.999  47.152
ATOM    342  OD1 ASH    25      42.240  91.622  46.516
ATOM    343  OD2 ASH    25      40.662  90.164  46.526
ATOM    344  HD1 ASH    25      42.980  91.081  46.285
ATOM    345  C   ASH    25      41.779  92.683  50.617
ATOM    346  O   ASH    25      41.017  93.645  50.717
ATOM    347  N   SER    26      42.243  92.009  51.671
ATOM    348  H   SER    26      42.799  91.180  51.517
ATOM    349  CA  SER    26      41.921  92.384  53.055
ATOM    350  HA  SER    26      40.887  92.723  53.113
ATOM    351  CB  SER    26      42.097  91.188  53.993
ATOM    352  HB2 SER    26      43.005  90.650  53.717
ATOM    353  HB3 SER    26      42.188  91.550  55.017
ATOM    354  OG  SER    26      40.985  90.316  53.898
ATOM    355  HG  SER    26      41.110  89.572  54.491
ATOM    356  C   SER    26      42.759  93.562  53.560
ATOM    357  O   SER    26      42.479  94.121  54.626
ATOM    358  N   GLY    27      43.795  93.922  52.804
ATOM    359  H   GLY    27      44.009  93.390  51.972
ATOM    360  CA  GLY    27      44.637  95.059  53.131
ATOM    361  HA2 GLY    27      44.799  95.607  52.203
ATOM    362  HA3 GLY    27      44.071  95.680  53.825
ATOM    363  C   GLY    27      45.984  94.727  53.751
ATOM    364  O   GLY    27      46.692  95.628  54.201
ATOM    365  N   LEU    28      46.349  93.445  53.771
ATOM    366  H   LEU    28      45.715  92.728  53.449
ATOM    367  CA  LEU    28      47.632  93.033  54.336
ATOM    368  HA  LEU    28      47.955  93.763  55.078
ATOM    369  CB  LEU    28      47.519  91.666  55.012
ATOM    370  HB2 LEU    28      47.220  91.004  54.199
ATOM    371  HB3 LEU    28      48.520  91.398  55.349
ATOM    372  CG  LEU    28      46.536  91.521  56.173
ATOM    373  HG  LEU    28      45.574  91.960  55.907
ATOM    374  CD1 LEU    28      46.356  90.053  56.455
ATOM    375  HD11LEU    28      47.317  89.613  56.722
ATOM    376  HD12LEU    28      45.657  89.924  57.282
ATOM    377  HD13LEU    28      45.963  89.557  55.568
ATOM    378  CD2 LEU    28      47.011  92.254  57.424
ATOM    379  HD21LEU    28      47.121  93.316  57.204
ATOM    380  HD22LEU    28      46.280  92.123  58.222
ATOM    381  HD23LEU    28      47.972  91.848  57.741
ATOM    382  C   LEU    28      48.742  93.015  53.292
ATOM    383  O   LEU    28      48.476  92.888  52.093
ATOM    384  N   ASN    29      49.980  93.164  53.756
ATOM    385  H   ASN    29      50.118  93.391  54.731
ATOM    386  CA  ASN    29      51.155  93.069  52.894
ATOM    387  HA  ASN    29      50.895  93.403  51.890
ATOM    388  CB  ASN    29      52.303  93.938  53.418
ATOM    389  HB2 ASN    29      52.464  93.703  54.470
ATOM    390  HB3 ASN    29      53.205  93.704  52.851
ATOM    391  CG  ASN    29      52.021  95.429  53.290
ATOM    392  OD1 ASN    29      51.797  95.948  52.188
ATOM    393  ND2 ASN    29      52.034  96.126  54.421
ATOM    394  HD21ASN    29      51.853  97.120  54.400
ATOM    395  HD22ASN    29      52.223  95.660  55.297
ATOM    396  C   ASN    29      51.606  91.616  52.774
ATOM    397  O   ASN    29      52.015  91.001  53.760
ATOM    398  N   VAL    30      51.516  91.074  51.564
ATOM    399  H   VAL    30      51.149  91.616  50.795
ATOM    400  CA  VAL    30      51.845  89.672  51.328
ATOM    401  HA  VAL    30      52.239  89.200  52.229
ATOM    402  CB  VAL    30      50.627  88.843  50.824
ATOM    403  HB  VAL    30      50.959  87.830  50.594
ATOM    404  CG1 VAL    30      49.546  88.791  51.878
ATOM    405  HG11VAL    30      49.213  89.803  52.108
ATOM    406  HG12VAL    30      48.703  88.207  51.506
ATOM    407  HG13VAL    30      49.940  88.325  52.781
ATOM    408  CG2 VAL    30      50.066  89.402  49.512
ATOM    409  HG21VAL    30      50.840  89.376  48.744
ATOM    410  HG22VAL    30      49.217  88.797  49.192
ATOM    411  HG23VAL    30      49.741  90.431  49.664
ATOM    412  C   VAL    30      53.005  89.515  50.363
ATOM    413  O   VAL    30      53.211  90.349  49.479
ATOM    414  N   VAL    31      53.771  88.449  50.564
ATOM    415  H   VAL    31      53.650  87.914  51.412
ATOM    416  CA  VAL    31      54.816  88.044  49.638
ATOM    417  HA  VAL    31      54.736  88.570  48.686
ATOM    418  CB  VAL    31      56.226  88.303  50.230
ATOM    419  HB  VAL    31      56.240  87.939  51.257
ATOM    420  CG1 VAL    31      57.307  87.598  49.430
ATOM    421  HG11VAL    31      57.295  87.962  48.402
ATOM    422  HG12VAL    31      58.281  87.803  49.875
ATOM    423  HG13VAL    31      57.124  86.524  49.437
ATOM    424  CG2 VAL    31      56.516  89.806  50.295
ATOM    425  HG21VAL    31      55.774  90.293  50.927
ATOM    426  HG22VAL    31      57.510  89.968  50.713
ATOM    427  HG23VAL    31      56.472  90.229  49.291
ATOM    428  C   VAL    31      54.598  86.562  49.324
ATOM    429  O   VAL    31      54.278  85.763  50.219
ATOM    430  N   VAL    32      54.733  86.213  48.049
ATOM    431  H   VAL    32      54.871  86.929  47.350
ATOM    432  CA  VAL    32      54.650  84.826  47.610
ATOM    433  HA  VAL    32      54.357  84.165  48.425
ATOM    434  CB  VAL    32      53.646  84.650  46.445
ATOM    435  HB  VAL    32      53.923  85.333  45.641
ATOM    436  CG1 VAL    32      53.654  83.201  45.914
ATOM    437  HG11VAL    32      53.376  82.518  46.717
ATOM    438  HG12VAL    32      52.938  83.109  45.097
ATOM    439  HG13VAL    32      54.651  82.951  45.554
ATOM    440  CG2 VAL    32      52.242  85.049  46.884
ATOM    441  HG21VAL    32      52.241  86.093  47.197
ATOM    442  HG22VAL    32      51.550  84.919  46.052
ATOM    443  HG23VAL    32      51.929  84.420  47.718
ATOM    444  C   VAL    32      56.039  84.372  47.185
ATOM    445  O   VAL    32      56.652  84.969  46.301
ATOM    446  N   LEU    33      56.542  83.326  47.831
ATOM    447  H   LEU    33      56.075  82.955  48.646
ATOM    448  CA  LEU    33      57.821  82.743  47.441
ATOM    449  HA  LEU    33      58.341  83.425  46.768
ATOM    450  CB  LEU    33      58.708  82.489  48.660
ATOM    451  HB2 LEU    33      58.163  81.729  49.221
ATOM    452  HB3 LEU    33      59.652  82.073  48.310
ATOM    453  CG  LEU    33      58.986  83.693  49.568
ATOM    454  HG  LEU    33      58.038  84.114  49.903
ATOM    455  CD1 LEU    33      59.798  83.266  50.764
ATOM    456  HD11LEU    33      60.746  82.846  50.429
ATOM    457  HD12LEU    33      59.989  84.130  51.401
ATOM    458  HD13LEU    33      59.246  82.514  51.329
ATOM    459  CD2 LEU    33      59.705  84.810  48.801
ATOM    460  HD21LEU    33      59.083  85.138  47.968
ATOM    461  HD22LEU    33      59.888  85.650  49.470
ATOM    462  HD23LEU    33      60.655  84.436  48.419
ATOM    463  C   LEU    33      57.615  81.461  46.637
ATOM    464  O   LEU    33      57.094  80.470  47.152
ATOM    465  N   GLU    34      58.027  81.505  45.372
ATOM    466  H   GLU    34      58.441  82.359  45.027
ATOM    467  CA  GLU    34      57.820  80.407  44.433
ATOM    468  HA  GLU    34      57.314  79.578  44.929
ATOM    469  CB  GLU    34      56.945  80.886  43.257
ATOM    470  HB2 GLU    34      55.947  81.038  43.669
ATOM    471  HB3 GLU    34      57.360  81.845  42.946
ATOM    472  CG  GLU    34      56.862  79.952  42.051
ATOM    473  HG2 GLU    34      56.142  80.386  41.357
ATOM    474  HG3 GLU    34      57.846  79.925  41.584
ATOM    475  CD  GLU    34      56.431  78.535  42.407
ATOM    476  OE1 GLU    34      55.424  78.360  43.134
ATOM    477  OE2 GLU    34      57.112  77.591  41.959
ATOM    478  C   GLU    34      59.160  79.825  43.958
ATOM    479  O   GLU    34      60.037  80.554  43.498
ATOM    480  N   ALA    35      59.304  78.506  44.078
ATOM    481  H   ALA    35      58.559  77.971  44.502
ATOM    482  CA  ALA    35      60.539  77.807  43.712
ATOM    483  HA  ALA    35      61.335  78.317  44.255
ATOM    484  CB  ALA    35      60.486  76.354  44.177
ATOM    485  HB1 ALA    35      59.700  75.827  43.635
ATOM    486  HB2 ALA    35      61.445  75.874  43.982
ATOM    487  HB3 ALA    35      60.274  76.321  45.245
ATOM    488  C   ALA    35      60.885  77.866  42.219
ATOM    489  O   ALA    35      62.056  77.986  41.863
ATOM    490  N   ARG    36      59.867  77.761  41.364
ATOM    491  H   ARG    36      58.928  77.706  41.731
ATOM    492  CA  ARG    36      60.050  77.703  39.913
ATOM    493  HA  ARG    36      60.963  77.159  39.674
ATOM    494  CB  ARG    36      58.864  76.980  39.262
ATOM    495  HB2 ARG    36      57.968  77.403  39.715
ATOM    496  HB3 ARG    36      58.895  77.243  38.205
ATOM    497  CG  ARG    36      58.839  75.465  39.407
ATOM    498  HG2 ARG    36      59.661  75.045  38.828
ATOM    499  HG3 ARG    36      58.970  75.213  40.460
ATOM    500  CD  ARG    36      57.524  74.889  38.910
ATOM    501  HD2 ARG    36      56.756  75.169  39.631
ATOM    502  HD3 ARG    36      57.309  75.358  37.950
ATOM    503  NE  ARG    36      57.499  73.440  38.738
ATOM    504  HE  ARG    36      58.117  73.043  38.045
ATOM    505  CZ  ARG    36      56.713  72.619  39.434
ATOM    506  NH1 ARG    36      55.909  73.096  40.381
ATOM    507  HH11ARG    36      55.894  74.087  40.574
ATOM    508  HH12ARG    36      55.318  72.465  40.902
ATOM    509  NH2 ARG    36      56.729  71.314  39.190
ATOM    510  HH21ARG    36      57.339  70.945  38.474
ATOM    511  HH22ARG    36      56.131  70.696  39.720
ATOM    512  C   ARG    36      60.172  79.085  39.275
ATOM    513  O   ARG    36      59.948  80.110  39.929
ATOM    514  N   ASP    37      60.500  79.095  37.983
ATOM    515  H   ASP    37      60.799  78.233  37.550
ATOM    516  CA  ASP    37      60.540  80.320  37.186
ATOM    517  HA  ASP    37      60.802  81.166  37.821
ATOM    518  CB  ASP    37      61.590  80.199  36.069
ATOM    519  HB2 ASP    37      61.630  81.156  35.550
ATOM    520  HB3 ASP    37      62.553  80.001  36.541
ATOM    521  CG  ASP    37      61.275  79.081  35.060
ATOM    522  OD1 ASP    37      60.259  78.356  35.216
ATOM    523  OD2 ASP    37      62.004  78.858  34.070
ATOM    524  C   ASP    37      59.166  80.694  36.612
ATOM    525  O   ASP    37      59.070  81.521  35.703
ATOM    526  N   ARG    38      58.114  80.072  37.149
ATOM    527  H   ARG    38      58.284  79.368  37.853
ATOM    528  CA  ARG    38      56.733  80.329  36.747
ATOM    529  HA  ARG    38      56.618  81.376  36.463
ATOM    530  CB  ARG    38      56.352  79.449  35.542
ATOM    531  HB2 ARG    38      55.343  79.727  35.241
ATOM    532  HB3 ARG    38      57.049  79.681  34.737
ATOM    533  CG  ARG    38      56.400  77.950  35.840
ATOM    534  HG2 ARG    38      57.454  77.684  35.910
ATOM    535  HG3 ARG    38      55.926  77.814  36.812
ATOM    536  CD  ARG    38      55.716  77.054  34.811
ATOM    537  HD2 ARG    38      54.689  77.389  34.665
ATOM    538  HD3 ARG    38      56.255  77.112  33.865
ATOM    539  NE  ARG    38      55.696  75.657  35.255
ATOM    540  HE  ARG    38      56.520  75.107  35.055
ATOM    541  CZ  ARG    38      54.682  75.074  35.897
ATOM    542  NH1 ARG    38      53.576  75.751  36.175
ATOM    543  HH11ARG    38      53.497  76.720  35.899
ATOM    544  HH12ARG    38      52.817  75.296  36.662
ATOM    545  NH2 ARG    38      54.774  73.800  36.263
ATOM    546  HH21ARG    38      55.612  73.277  36.053
ATOM    547  HH22ARG    38      54.005  73.361  36.749
ATOM    548  C   ARG    38      55.777  80.061  37.911
ATOM    549  O   ARG    38      56.144  79.385  38.878
ATOM    550  N   VAL    39      54.558  80.591  37.820
ATOM    551  H   VAL    39      54.372  81.303  37.128
ATOM    552  CA  VAL    39      53.489  80.240  38.761
ATOM    553  HA  VAL    39      53.880  79.782  39.670
ATOM    554  CB  VAL    39      52.619  81.470  39.158
ATOM    555  HB  VAL    39      51.766  81.126  39.743
ATOM    556  CG1 VAL    39      53.438  82.463  39.985
ATOM    557  HG11VAL    39      54.291  82.808  39.401
ATOM    558  HG12VAL    39      52.813  83.315  40.253
ATOM    559  HG13VAL    39      53.793  81.975  40.893
ATOM    560  CG2 VAL    39      52.015  82.147  37.930
ATOM    561  HG21VAL    39      51.385  81.437  37.395
ATOM    562  HG22VAL    39      51.415  83.001  38.244
ATOM    563  HG23VAL    39      52.815  82.489  37.273
ATOM    564  C   VAL    39      52.627  79.117  38.168
ATOM    565  O   VAL    39      52.796  78.762  36.999
ATOM    566  N   GLY    40      51.725  78.549  38.968
ATOM    567  H   GLY    40      51.674  78.807  39.943
ATOM    568  CA  GLY    40      50.794  77.549  38.470
ATOM    569  HA2 GLY    40      49.791  77.913  38.689
ATOM    570  HA3 GLY    40      50.933  77.496  37.390
ATOM    571  C   GLY    40      50.955  76.155  39.057
ATOM    572  O   GLY    40      49.976  75.418  39.181
ATOM    573  N   GLY    41      52.188  75.792  39.407
ATOM    574  H   GLY    41      52.954  76.430  39.242
ATOM    575  CA  GLY    41      52.482  74.507  40.021
ATOM    576  HA2 GLY    41      53.560  74.459  40.176
ATOM    577  HA3 GLY    41      51.975  74.484  40.986
ATOM    578  C   GLY    41      52.045  73.300  39.203
ATOM    579  O   GLY    41      52.600  73.025  38.136
ATOM    580  N   ARG    42      51.044  72.581  39.706
ATOM    581  H   ARG    42      50.691  72.789  40.629
ATOM    582  CA  ARG    42      50.520  71.407  39.013
ATOM    583  HA  ARG    42      51.334  70.887  38.508
ATOM    584  CB  ARG    42      49.859  70.439  39.999
ATOM    585  HB2 ARG    42      49.283  71.036  40.707
ATOM    586  HB3 ARG    42      49.184  69.801  39.429
ATOM    587  CG  ARG    42      50.857  69.572  40.761
ATOM    588  HG2 ARG    42      51.337  68.918  40.033
ATOM    589  HG3 ARG    42      51.601  70.241  41.193
ATOM    590  CD  ARG    42      50.227  68.726  41.868
ATOM    591  HD2 ARG    42      49.220  68.437  41.568
ATOM    592  HD3 ARG    42      50.831  67.832  42.022
ATOM    593  NE  ARG    42      50.148  69.461  43.132
ATOM    594  HE  ARG    42      50.674  70.320  43.190
ATOM    595  CZ  ARG    42      49.441  69.074  44.193
ATOM    596  NH1 ARG    42      48.722  67.956  44.160
ATOM    597  HH11ARG    42      48.710  67.391  43.323
ATOM    598  HH12ARG    42      48.192  67.676  44.973
ATOM    599  NH2 ARG    42      49.448  69.810  45.295
ATOM    600  HH21ARG    42      49.989  70.662  45.327
ATOM    601  HH22ARG    42      48.911  69.516  46.099
ATOM    602  C   ARG    42      49.570  71.751  37.852
ATOM    603  O   ARG    42      49.080  70.856  37.169
ATOM    604  N   THR    43      49.311  73.042  37.644
ATOM    605  H   THR    43      49.504  73.723  38.365
ATOM    606  CA  THR    43      48.720  73.506  36.395
ATOM    607  HA  THR    43      48.313  72.613  35.921
ATOM    608  CB  THR    43      47.577  74.508  36.621
ATOM    609  HB  THR    43      47.095  74.703  35.663
ATOM    610  CG2 THR    43      46.540  73.966  37.613
ATOM    611  HG21THR    43      47.021  73.772  38.571
ATOM    612  HG22THR    43      45.747  74.701  37.748
ATOM    613  HG23THR    43      46.115  73.040  37.226
ATOM    614  OG1 THR    43      48.091  75.694  37.238
ATOM    615  HG1 THR    43      47.375  76.318  37.378
ATOM    616  C   THR    43      49.809  74.162  35.559
ATOM    617  O   THR    43      50.651  74.900  36.075
ATOM    618  N   TYR    44      49.786  73.890  34.264
ATOM    619  H   TYR    44      49.100  73.243  33.902
ATOM    620  CA  TYR    44      50.748  74.462  33.338
ATOM    621  HA  TYR    44      50.980  75.485  33.631
ATOM    622  CB  TYR    44      52.046  73.643  33.342
ATOM    623  HB2 TYR    44      52.458  73.723  34.348
ATOM    624  HB3 TYR    44      51.784  72.605  33.139
ATOM    625  CG  TYR    44      53.077  74.109  32.337
ATOM    626  CD1 TYR    44      53.598  75.401  32.391
ATOM    627  HD1 TYR    44      53.255  76.075  33.175
ATOM    628  CE1 TYR    44      54.543  75.835  31.463
ATOM    629  HE1 TYR    44      54.946  76.847  31.517
ATOM    630  CZ  TYR    44      54.970  74.970  30.463
ATOM    631  OH  TYR    44      55.902  75.397  29.545
ATOM    632  HH  TYR    44      56.184  76.303  29.690
ATOM    633  CE2 TYR    44      54.466  73.680  30.385
ATOM    634  HE2 TYR    44      54.802  72.998  29.604
ATOM    635  CD2 TYR    44      53.519  73.258  31.319
ATOM    636  HD2 TYR    44      53.110  72.249  31.263
ATOM    637  C   TYR    44      50.127  74.494  31.944
ATOM    638  O   TYR    44      49.772  73.450  31.390
ATOM    639  N   THR    45      49.962  75.700  31.407
ATOM    640  H   THR    45      50.149  76.524  31.960
ATOM    641  CA  THR    45      49.466  75.878  30.047
ATOM    642  HA  THR    45      48.998  74.925  29.801
ATOM    643  CB  THR    45      48.393  76.983  29.987
ATOM    644  HB  THR    45      48.854  77.938  30.240
ATOM    645  CG2 THR    45      47.785  77.065  28.582
ATOM    646  HG21THR    45      47.324  76.110  28.328
ATOM    647  HG22THR    45      47.029  77.850  28.558
ATOM    648  HG23THR    45      48.568  77.293  27.859
ATOM    649  OG1 THR    45      47.284  76.621  30.822
ATOM    650  HG1 THR    45      46.617  77.310  30.784
ATOM    651  C   THR    45      50.622  76.214  29.111
ATOM    652  O   THR    45      51.262  77.261  29.251
ATOM    653  N   LEU    46      50.885  75.313  28.166
ATOM    654  H   LEU    46      50.397  74.429  28.166
ATOM    655  CA  LEU    46      51.901  75.543  27.143
ATOM    656  HA  LEU    46      52.683  76.190  27.540
ATOM    657  CB  LEU    46      52.537  74.217  26.703
ATOM    658  HB2 LEU    46      53.069  73.910  27.604
ATOM    659  HB3 LEU    46      51.724  73.518  26.506
ATOM    660  CG  LEU    46      53.511  74.221  25.510
ATOM    661  HG  LEU    46      53.117  74.902  24.755
ATOM    662  CD1 LEU    46      54.919  74.665  25.911
ATOM    663  HD11LEU    46      55.314  73.984  26.666
ATOM    664  HD12LEU    46      55.568  74.651  25.035
ATOM    665  HD13LEU    46      54.881  75.675  26.318
ATOM    666  CD2 LEU    46      53.565  72.855  24.851
ATOM    667  HD21LEU    46      52.571  72.584  24.492
ATOM    668  HD22LEU    46      54.259  72.883  24.011
ATOM    669  HD23LEU    46      53.902  72.114  25.575
ATOM    670  C   LEU    46      51.282  76.257  25.947
ATOM    671  O   LEU    46      50.172  75.923  25.521
ATOM    672  N   ARG    47      52.007  77.235  25.409
ATOM    673  H   ARG    47      52.849  77.550  25.870
ATOM    674  CA  ARG    47      51.559  77.953  24.222
ATOM    675  HA  ARG    47      50.700  77.440  23.788
ATOM    676  CB  ARG    47      51.145  79.391  24.575
ATOM    677  HB2 ARG    47      51.870  79.784  25.289
ATOM    678  HB3 ARG    47      51.179  79.984  23.661
ATOM    679  CG  ARG    47      49.747  79.467  25.179
ATOM    680  HG2 ARG    47      49.068  79.606  24.338
ATOM    681  HG3 ARG    47      49.567  78.492  25.633
ATOM    682  CD  ARG    47      49.509  80.550  26.202
ATOM    683  HD2 ARG    47      49.876  81.495  25.801
ATOM    684  HD3 ARG    47      48.437  80.625  26.386
ATOM    685  NE  ARG    47      50.182  80.287  27.466
ATOM    686  HE  ARG    47      51.112  79.896  27.408
ATOM    687  CZ  ARG    47      49.664  80.515  28.667
ATOM    688  NH1 ARG    47      48.444  81.015  28.805
ATOM    689  HH11ARG    47      47.893  81.229  27.985
ATOM    690  HH12ARG    47      48.071  81.180  29.729
ATOM    691  NH2 ARG    47      50.383  80.247  29.741
ATOM    692  HH21ARG    47      51.316  79.872  29.640
ATOM    693  HH22ARG    47      49.997  80.417  30.659
ATOM    694  C   ARG    47      52.603  77.927  23.109
ATOM    695  O   ARG    47      53.779  78.228  23.327
ATOM    696  N   ASN    48      52.160  77.511  21.926
ATOM    697  H   ASN    48      51.256  77.062  21.893
ATOM    698  CA  ASN    48      52.947  77.577  20.696
ATOM    699  HA  ASN    48      53.469  78.534  20.667
ATOM    700  CB  ASN    48      53.987  76.446  20.590
ATOM    701  HB2 ASN    48      54.572  76.581  19.680
ATOM    702  HB3 ASN    48      54.643  76.517  21.457
ATOM    703  CG  ASN    48      53.358  75.051  20.565
ATOM    704  OD1 ASN    48      52.431  74.782  19.800
ATOM    705  ND2 ASN    48      53.882  74.156  21.394
ATOM    706  HD21ASN    48      53.509  73.218  21.422
ATOM    707  HD22ASN    48      54.652  74.418  21.994
ATOM    708  C   ASN    48      52.008  77.587  19.503
ATOM    709  O   ASN    48      50.800  77.389  19.654
ATOM    710  N   GLN    49      52.554  77.822  18.316
ATOM    711  H   GLN    49      53.552  77.947  18.229
ATOM    712  CA  GLN    49      51.726  78.012  17.129
ATOM    713  HA  GLN    49      50.938  78.736  17.333
ATOM    714  CB  GLN    49      52.585  78.537  15.979
ATOM    715  HB2 GLN    49      53.228  79.316  16.387
ATOM    716  HB3 GLN    49      53.198  77.706  15.630
ATOM    717  CG  GLN    49      51.788  79.098  14.819
ATOM    718  HG2 GLN    49      50.727  79.043  15.065
ATOM    719  HG3 GLN    49      52.071  80.139  14.663
ATOM    720  CD  GLN    49      52.026  78.333  13.532
ATOM    721  OE1 GLN    49      52.314  77.136  13.563
ATOM    722  NE2 GLN    49      51.913  79.021  12.396
ATOM    723  HE21GLN    49      52.062  78.558  11.511
ATOM    724  HE22GLN    49      51.678  80.003  12.426
ATOM    725  C   GLN    49      50.957  76.745  16.716
ATOM    726  O   GLN    49      49.840  76.822  16.181
ATOM    727  N   LYS    50      51.545  75.586  16.989
ATOM    728  H   LYS    50      52.463  75.573  17.411
ATOM    729  CA  LYS    50      50.945  74.312  16.594
ATOM    730  HA  LYS    50      50.582  74.381  15.569
ATOM    731  CB  LYS    50      51.972  73.175  16.675
ATOM    732  HB2 LYS    50      52.433  73.233  17.661
ATOM    733  HB3 LYS    50      51.418  72.241  16.587
ATOM    734  CG  LYS    50      53.055  73.226  15.605
ATOM    735  HG2 LYS    50      53.416  74.252  15.523
ATOM    736  HG3 LYS    50      53.875  72.576  15.908
ATOM    737  CD  LYS    50      52.516  72.768  14.252
ATOM    738  HD2 LYS    50      52.291  71.703  14.314
ATOM    739  HD3 LYS    50      51.600  73.320  14.041
ATOM    740  CE  LYS    50      53.527  73.010  13.132
ATOM    741  HE2 LYS    50      53.023  72.870  12.175
ATOM    742  HE3 LYS    50      53.886  74.036  13.206
ATOM    743  NZ  LYS    50      54.680  72.072  13.226
ATOM    744  HZ1 LYS    50      54.347  71.121  13.157
ATOM    745  HZ2 LYS    50      55.328  72.258  12.474
ATOM    746  HZ3 LYS    50      55.148  72.202  14.112
ATOM    747  C   LYS    50      49.689  73.946  17.385
ATOM    748  O   LYS    50      48.755  73.359  16.832
ATOM    749  N   VAL    51      49.661  74.299  18.668
ATOM    750  H   VAL    51      50.440  74.804  19.065
ATOM    751  CA  VAL    51      48.560  73.913  19.553
ATOM    752  HA  VAL    51      47.839  73.272  19.045
ATOM    753  CB  VAL    51      49.079  73.170  20.827
ATOM    754  HB  VAL    51      48.228  72.749  21.362
ATOM    755  CG1 VAL    51      50.031  72.062  20.445
ATOM    756  HG11VAL    51      50.883  72.483  19.911
ATOM    757  HG12VAL    51      50.381  71.557  21.346
ATOM    758  HG13VAL    51      49.518  71.346  19.804
ATOM    759  CG2 VAL    51      49.753  74.134  21.811
ATOM    760  HG21VAL    51      49.037  74.893  22.124
ATOM    761  HG22VAL    51      50.100  73.580  22.683
ATOM    762  HG23VAL    51      50.602  74.615  21.325
ATOM    763  C   VAL    51      47.699  75.100  19.977
ATOM    764  O   VAL    51      46.597  74.913  20.504
ATOM    765  N   LYS    52      48.207  76.309  19.724
ATOM    766  H   LYS    52      49.060  76.343  19.184
ATOM    767  CA  LYS    52      47.693  77.561  20.292
ATOM    768  HA  LYS    52      48.307  78.386  19.931
ATOM    769  CB  LYS    52      46.233  77.831  19.905
ATOM    770  HB2 LYS    52      46.158  77.733  18.822
ATOM    771  HB3 LYS    52      45.621  77.064  20.381
ATOM    772  CG  LYS    52      45.737  79.213  20.327
ATOM    773  HG2 LYS    52      45.218  79.115  21.280
ATOM    774  HG3 LYS    52      46.602  79.865  20.450
ATOM    775  CD  LYS    52      44.800  79.808  19.301
ATOM    776  HD2 LYS    52      45.058  80.857  19.161
ATOM    777  HD3 LYS    52      44.929  79.273  18.360
ATOM    778  CE  LYS    52      43.346  79.698  19.751
ATOM    779  HE2 LYS    52      43.172  78.683  20.108
ATOM    780  HE3 LYS    52      43.185  80.403  20.568
ATOM    781  NZ  LYS    52      42.399  80.004  18.634
ATOM    782  HZ1 LYS    52      42.548  79.351  17.878
ATOM    783  HZ2 LYS    52      41.449  79.922  18.967
ATOM    784  HZ3 LYS    52      42.560  80.945  18.304
ATOM    785  C   LYS    52      47.915  77.594  21.809
ATOM    786  O   LYS    52      48.770  78.331  22.298
ATOM    787  N   TYR    53      47.147  76.792  22.539
ATOM    788  H   TYR    53      46.351  76.346  22.107
ATOM    789  CA  TYR    53      47.378  76.568  23.965
ATOM    790  HA  TYR    53      48.442  76.669  24.179
ATOM    791  CB  TYR    53      46.605  77.583  24.824
ATOM    792  HB2 TYR    53      46.905  77.432  25.861
ATOM    793  HB3 TYR    53      46.920  78.573  24.496
ATOM    794  CG  TYR    53      45.100  77.470  24.714
ATOM    795  CD1 TYR    53      44.384  76.608  25.549
ATOM    796  HD1 TYR    53      44.929  76.021  26.288
ATOM    797  CE1 TYR    53      43.000  76.490  25.448
ATOM    798  HE1 TYR    53      42.458  75.802  26.098
ATOM    799  CZ  TYR    53      42.310  77.252  24.513
ATOM    800  OH  TYR    53      40.935  77.133  24.425
ATOM    801  HH  TYR    53      40.572  76.503  25.053
ATOM    802  CE2 TYR    53      42.996  78.126  23.677
ATOM    803  HE2 TYR    53      42.458  78.726  22.942
ATOM    804  CD2 TYR    53      44.387  78.232  23.785
ATOM    805  HD2 TYR    53      44.932  78.919  23.138
ATOM    806  C   TYR    53      46.968  75.140  24.323
ATOM    807  O   TYR    53      46.062  74.580  23.705
ATOM    808  N   VAL    54      47.635  74.558  25.317
ATOM    809  H   VAL    54      48.479  74.982  25.677
ATOM    810  CA  VAL    54      47.242  73.248  25.834
ATOM    811  HA  VAL    54      46.161  73.115  25.884
ATOM    812  CB  VAL    54      47.850  72.078  25.002
ATOM    813  HB  VAL    54      47.475  72.153  23.981
ATOM    814  CG1 VAL    54      49.378  72.124  24.988
ATOM    815  HG11VAL    54      49.754  72.049  26.008
ATOM    816  HG12VAL    54      49.762  71.292  24.397
ATOM    817  HG13VAL    54      49.709  73.065  24.547
ATOM    818  CG2 VAL    54      47.338  70.723  25.490
ATOM    819  HG21VAL    54      46.253  70.688  25.395
ATOM    820  HG22VAL    54      47.781  69.928  24.889
ATOM    821  HG23VAL    54      47.615  70.584  26.535
ATOM    822  C   VAL    54      47.589  73.107  27.315
ATOM    823  O   VAL    54      48.678  73.492  27.746
ATOM    824  N   ASP    55      46.645  72.567  28.083
ATOM    825  H   ASP    55      45.736  72.365  27.690
ATOM    826  CA  ASP    55      46.869  72.268  29.492
ATOM    827  HA  ASP    55      47.453  73.067  29.949
ATOM    828  CB  ASP    55      45.541  72.148  30.235
ATOM    829  HB2 ASP    55      44.850  71.616  29.581
ATOM    830  HB3 ASP    55      45.707  71.563  31.140
ATOM    831  CG  ASP    55      44.949  73.498  30.607
ATOM    832  OD1 ASP    55      45.722  74.446  30.870
ATOM    833  OD2 ASP    55      43.714  73.690  30.670
ATOM    834  C   ASP    55      47.643  70.961  29.610
ATOM    835  O   ASP    55      47.196  69.922  29.108
ATOM    836  N   LEU    56      48.800  71.020  30.262
ATOM    837  H   LEU    56      49.142  71.915  30.582
ATOM    838  CA  LEU    56      49.644  69.842  30.465
ATOM    839  HA  LEU    56      49.303  69.032  29.820
ATOM    840  CB  LEU    56      51.109  70.154  30.127
ATOM    841  HB2 LEU    56      51.287  71.068  30.694
ATOM    842  HB3 LEU    56      51.732  69.353  30.526
ATOM    843  CG  LEU    56      51.462  70.390  28.653
ATOM    844  HG  LEU    56      50.867  71.221  28.275
ATOM    845  CD1 LEU    56      52.942  70.716  28.503
ATOM    846  HD11LEU    56      53.538  69.884  28.881
ATOM    847  HD12LEU    56      53.174  70.879  27.451
ATOM    848  HD13LEU    56      53.175  71.616  29.071
ATOM    849  CD2 LEU    56      51.075  69.193  27.771
ATOM    850  HD21LEU    56      50.001  69.022  27.841
ATOM    851  HD22LEU    56      51.343  69.402  26.736
ATOM    852  HD23LEU    56      51.607  68.304  28.111
ATOM    853  C   LEU    56      49.531  69.293  31.888
ATOM    854  O   LEU    56      50.013  68.199  32.170
ATOM    855  N   GLY    57      48.897  70.066  32.771
ATOM    856  H   GLY    57      48.619  70.996  32.495
ATOM    857  CA  GLY    57      48.587  69.626  34.125
ATOM    858  HA2 GLY    57      48.942  68.605  34.267
ATOM    859  HA3 GLY    57      49.076  70.284  34.843
ATOM    860  C   GLY    57      47.087  69.665  34.361
ATOM    861  O   GLY    57      46.319  69.275  33.484
ATOM    862  N   GLY    58      46.669  70.143  35.534
ATOM    863  H   GLY    58      47.349  70.404  36.233
ATOM    864  CA  GLY    58      45.254  70.306  35.850
ATOM    865  HA2 GLY    58      44.805  69.315  35.918
ATOM    866  HA3 GLY    58      45.178  70.805  36.816
ATOM    867  C   GLY    58      44.497  71.122  34.812
ATOM    868  O   GLY    58      45.007  72.142  34.341
ATOM    869  N   SER    59      43.285  70.677  34.472
ATOM    870  H   SER    59      42.875  69.914  34.991
ATOM    871  CA  SER    59      42.554  71.203  33.315
ATOM    872  HA  SER    59      42.827  72.242  33.127
ATOM    873  CB  SER    59      42.918  70.370  32.081
ATOM    874  HB2 SER    59      44.004  70.302  32.022
ATOM    875  HB3 SER    59      42.498  69.371  32.206
ATOM    876  OG  SER    59      42.419  70.943  30.895
ATOM    877  HG  SER    59      42.666  70.395  30.146
ATOM    878  C   SER    59      41.024  71.254  33.475
ATOM    879  O   SER    59      40.395  72.277  33.182
ATOM    880  N   TYR    60      40.432  70.146  33.914
ATOM    881  H   TYR    60      40.996  69.351  34.182
ATOM    882  CA  TYR    60      38.974  69.997  33.923
ATOM    883  HA  TYR    60      38.543  70.568  33.101
ATOM    884  CB  TYR    60      38.574  68.522  33.760
ATOM    885  HB2 TYR    60      38.979  68.000  34.628
ATOM    886  HB3 TYR    60      37.488  68.431  33.757
ATOM    887  CG  TYR    60      39.135  67.908  32.497
ATOM    888  CD1 TYR    60      40.228  67.044  32.544
ATOM    889  HD1 TYR    60      40.664  66.789  33.510
ATOM    890  CE1 TYR    60      40.764  66.507  31.375
ATOM    891  HE1 TYR    60      41.619  65.833  31.416
ATOM    892  CZ  TYR    60      40.205  66.845  30.150
ATOM    893  OH  TYR    60      40.714  66.332  28.988
ATOM    894  HH  TYR    60      41.461  65.746  29.132
ATOM    895  CE2 TYR    60      39.124  67.695  30.083
ATOM    896  HE2 TYR    60      38.676  67.946  29.121
ATOM    897  CD2 TYR    60      38.602  68.232  31.253
ATOM    898  HD2 TYR    60      37.760  68.922  31.208
ATOM    899  C   TYR    60      38.314  70.596  35.160
ATOM    900  O   TYR    60      38.846  70.498  36.277
ATOM    901  N   VAL    61      37.162  71.223  34.931
ATOM    902  H   VAL    61      36.898  71.398  33.972
ATOM    903  CA  VAL    61      36.284  71.716  35.994
ATOM    904  HA  VAL    61      36.487  71.230  36.948
ATOM    905  CB  VAL    61      36.363  73.263  36.195
ATOM    906  HB  VAL    61      35.629  73.553  36.947
ATOM    907  CG1 VAL    61      37.749  73.692  36.649
ATOM    908  HG11VAL    61      38.484  73.403  35.898
ATOM    909  HG12VAL    61      37.770  74.774  36.780
ATOM    910  HG13VAL    61      37.988  73.208  37.596
ATOM    911  CG2 VAL    61      35.939  74.019  34.922
ATOM    912  HG21VAL    61      34.912  73.756  34.668
ATOM    913  HG22VAL    61      36.006  75.093  35.098
ATOM    914  HG23VAL    61      36.598  73.744  34.099
ATOM    915  C   VAL    61      34.845  71.312  35.679
ATOM    916  O   VAL    61      34.506  71.031  34.522
ATOM    917  N   GLY    62      34.003  71.283  36.705
ATOM    918  H   GLY    62      34.308  71.552  37.630
ATOM    919  CA  GLY    62      32.626  70.867  36.531
ATOM    920  HA2 GLY    62      32.288  71.253  35.569
ATOM    921  HA3 GLY    62      32.616  69.778  36.509
ATOM    922  C   GLY    62      31.681  71.349  37.616
ATOM    923  O   GLY    62      32.093  72.033  38.555
ATOM    924  N   PRO    63      30.404  70.998  37.475
ATOM    925  CD  PRO    63      29.833  70.274  36.322
ATOM    926  HD2 PRO    63      30.541  69.525  35.965
ATOM    927  HD3 PRO    63      29.609  70.973  35.517
ATOM    928  CG  PRO    63      28.598  69.664  36.910
ATOM    929  HG2 PRO    63      28.842  68.681  37.314
ATOM    930  HG3 PRO    63      27.845  69.558  36.129
ATOM    931  CB  PRO    63      28.132  70.589  37.977
ATOM    932  HB2 PRO    63      27.699  70.013  38.794
ATOM    933  HB3 PRO    63      27.393  71.298  37.603
ATOM    934  CA  PRO    63      29.378  71.342  38.470
ATOM    935  HA  PRO    63      29.241  72.423  38.440
ATOM    936  C   PRO    63      29.748  70.915  39.892
ATOM    937  O   PRO    63      30.322  69.834  40.087
ATOM    938  N   THR    64      29.397  71.778  40.850
ATOM    939  H   THR    64      28.975  72.626  40.496
ATOM    940  CA  THR    64      29.721  71.704  42.295
ATOM    941  HA  THR    64      29.092  72.459  42.767
ATOM    942  CB  THR    64      29.441  70.321  42.975
ATOM    943  HB  THR    64      29.461  70.463  44.056
ATOM    944  CG2 THR    64      28.084  69.742  42.563
ATOM    945  HG21THR    64      28.063  69.599  41.482
ATOM    946  HG22THR    64      27.932  68.783  43.058
ATOM    947  HG23THR    64      27.291  70.431  42.854
ATOM    948  OG1 THR    64      30.415  69.356  42.553
ATOM    949  HG1 THR    64      30.235  68.513  42.975
ATOM    950  C   THR    64      31.123  72.191  42.654
ATOM    951  O   THR    64      31.457  72.270  43.834
ATOM    952  N   GLN    65      31.933  72.515  41.649
ATOM    953  H   GLN    65      31.678  72.295  40.697
ATOM    954  CA  GLN    65      33.239  73.120  41.894
ATOM    955  HA  GLN    65      33.574  72.865  42.899
ATOM    956  CB  GLN    65      34.281  72.620  40.888
ATOM    957  HB2 GLN    65      33.946  72.933  39.899
ATOM    958  HB3 GLN    65      35.221  73.118  41.127
ATOM    959  CG  GLN    65      34.491  71.101  40.899
ATOM    960  HG2 GLN    65      34.815  70.799  41.895
ATOM    961  HG3 GLN    65      33.537  70.626  40.668
ATOM    962  CD  GLN    65      35.530  70.629  39.883
ATOM    963  OE1 GLN    65      36.064  71.426  39.122
ATOM    964  NE2 GLN    65      35.818  69.331  39.882
ATOM    965  HE21GLN    65      36.498  68.969  39.229
ATOM    966  HE22GLN    65      35.355  68.714  40.533
ATOM    967  C   GLN    65      33.100  74.648  41.851
ATOM    968  O   GLN    65      33.711  75.327  41.025
ATOM    969  N   ASN    66      32.303  75.176  42.773
ATOM    970  H   ASN    66      31.886  74.572  43.467
ATOM    971  CA  ASN    66      31.875  76.570  42.723
ATOM    972  HA  ASN    66      31.636  76.852  41.698
ATOM    973  CB  ASN    66      30.629  76.764  43.587
ATOM    974  HB2 ASN    66      30.835  76.440  44.607
ATOM    975  HB3 ASN    66      30.375  77.823  43.587
ATOM    976  CG  ASN    66      29.445  75.982  43.061
ATOM    977  OD1 ASN    66      29.100  76.079  41.882
ATOM    978  ND2 ASN    66      28.826  75.189  43.926
ATOM    979  HD21ASN    66      28.030  74.645  43.626
ATOM    980  HD22ASN    66      29.155  75.133  44.879
ATOM    981  C   ASN    66      32.939  77.621  43.044
ATOM    982  O   ASN    66      32.838  78.758  42.587
ATOM    983  N   ARG    67      33.953  77.229  43.815
ATOM    984  H   ARG    67      33.949  76.291  44.190
ATOM    985  CA  ARG    67      35.024  78.133  44.224
ATOM    986  HA  ARG    67      34.604  79.101  44.497
ATOM    987  CB  ARG    67      35.778  77.568  45.432
ATOM    988  HB2 ARG    67      36.036  76.535  45.201
ATOM    989  HB3 ARG    67      36.691  78.152  45.549
ATOM    990  CG  ARG    67      34.980  77.613  46.726
ATOM    991  HG2 ARG    67      34.849  78.665  46.980
ATOM    992  HG3 ARG    67      34.008  77.167  46.513
ATOM    993  CD  ARG    67      35.625  76.885  47.899
ATOM    994  HD2 ARG    67      35.759  75.833  47.648
ATOM    995  HD3 ARG    67      36.594  77.332  48.119
ATOM    996  NE  ARG    67      34.783  76.979  49.092
ATOM    997  HE  ARG    67      34.833  77.839  49.619
ATOM    998  CZ  ARG    67      33.973  76.017  49.525
ATOM    999  NH1 ARG    67      33.883  74.858  48.878
ATOM   1000  HH11ARG    67      34.436  74.704  48.046
ATOM   1001  HH12ARG    67      33.263  74.139  49.220
ATOM   1002  NH2 ARG    67      33.242  76.213  50.610
ATOM   1003  HH21ARG    67      33.302  77.091  51.104
ATOM   1004  HH22ARG    67      32.626  75.482  50.939
ATOM   1005  C   ARG    67      36.001  78.465  43.092
ATOM   1006  O   ARG    67      36.343  79.637  42.891
ATOM   1007  N   ILE    68      36.457  77.443  42.368
ATOM   1008  H   ILE    68      36.294  76.491  42.664
ATOM   1009  CA  ILE    68      37.334  77.672  41.214
ATOM   1010  HA  ILE    68      38.117  78.391  41.456
ATOM   1011  CB  ILE    68      37.989  76.340  40.696
ATOM   1012  HB  ILE    68      38.557  75.897  41.514
ATOM   1013  CG2 ILE    68      36.943  75.348  40.208
ATOM   1014  HG21ILE    68      36.375  75.790  39.390
ATOM   1015  HG22ILE    68      37.437  74.441  39.859
ATOM   1016  HG23ILE    68      36.267  75.100  41.027
ATOM   1017  CG1 ILE    68      39.013  76.611  39.582
ATOM   1018  HG12ILE    68      39.318  75.640  39.193
ATOM   1019  HG13ILE    68      38.490  77.166  38.803
ATOM   1020  CD1 ILE    68      40.243  77.391  40.020
ATOM   1021  HD11ILE    68      40.767  76.836  40.799
ATOM   1022  HD12ILE    68      40.907  77.533  39.168
ATOM   1023  HD13ILE    68      39.939  78.362  40.409
ATOM   1024  C   ILE    68      36.602  78.439  40.102
ATOM   1025  O   ILE    68      37.184  79.319  39.464
ATOM   1026  N   LEU    69      35.327  78.124  39.900
ATOM   1027  H   LEU    69      34.916  77.355  40.411
ATOM   1028  CA  LEU    69      34.510  78.803  38.894
ATOM   1029  HA  LEU    69      35.021  78.785  37.932
ATOM   1030  CB  LEU    69      33.152  78.111  38.741
ATOM   1031  HB2 LEU    69      32.777  78.083  39.765
ATOM   1032  HB3 LEU    69      32.505  78.746  38.136
ATOM   1033  CG  LEU    69      33.161  76.689  38.161
ATOM   1034  HG  LEU    69      33.909  76.095  38.686
ATOM   1035  CD1 LEU    69      31.783  76.038  38.326
ATOM   1036  HD11LEU    69      31.035  76.632  37.800
ATOM   1037  HD12LEU    69      31.805  75.031  37.910
ATOM   1038  HD13LEU    69      31.529  75.988  39.384
ATOM   1039  CD2 LEU    69      33.597  76.693  36.696
ATOM   1040  HD21LEU    69      34.602  77.107  36.616
ATOM   1041  HD22LEU    69      33.594  75.672  36.313
ATOM   1042  HD23LEU    69      32.906  77.302  36.112
ATOM   1043  C   LEU    69      34.314  80.290  39.207
ATOM   1044  O   LEU    69      34.393  81.127  38.311
ATOM   1045  N   ARG    70      34.070  80.601  40.478
ATOM   1046  H   ARG    70      33.937  79.858  41.148
ATOM   1047  CA  ARG    70      33.906  81.981  40.931
ATOM   1048  HA  ARG    70      33.196  82.500  40.287
ATOM   1049  CB  ARG    70      33.375  82.010  42.371
ATOM   1050  HB2 ARG    70      32.393  81.538  42.354
ATOM   1051  HB3 ARG    70      34.057  81.406  42.970
ATOM   1052  CG  ARG    70      33.259  83.414  42.986
ATOM   1053  HG2 ARG    70      33.240  84.123  42.159
ATOM   1054  HG3 ARG    70      32.308  83.450  43.518
ATOM   1055  CD  ARG    70      34.393  83.779  43.946
ATOM   1056  HD2 ARG    70      35.328  83.844  43.390
ATOM   1057  HD3 ARG    70      34.178  84.743  44.407
ATOM   1058  NE  ARG    70      34.544  82.778  45.001
ATOM   1059  HE  ARG    70      33.713  82.260  45.253
ATOM   1060  CZ  ARG    70      35.680  82.499  45.633
ATOM   1061  NH1 ARG    70      36.802  83.154  45.343
ATOM   1062  HH11ARG    70      36.794  83.873  44.633
ATOM   1063  HH12ARG    70      37.656  82.929  45.834
ATOM   1064  NH2 ARG    70      35.689  81.564  46.574
ATOM   1065  HH21ARG    70      34.837  81.072  46.801
ATOM   1066  HH22ARG    70      36.549  81.347  47.058
ATOM   1067  C   ARG    70      35.217  82.768  40.812
ATOM   1068  O   ARG    70      35.230  83.882  40.287
ATOM   1069  N   LEU    71      36.312  82.182  41.291
ATOM   1070  H   LEU    71      36.240  81.310  41.794
ATOM   1071  CA  LEU    71      37.621  82.819  41.194
ATOM   1072  HA  LEU    71      37.583  83.804  41.660
ATOM   1073  CB  LEU    71      38.695  81.982  41.903
ATOM   1074  HB2 LEU    71      38.377  82.052  42.943
ATOM   1075  HB3 LEU    71      38.617  80.948  41.569
ATOM   1076  CG  LEU    71      40.151  82.450  41.781
ATOM   1077  HG  LEU    71      40.390  82.551  40.722
ATOM   1078  CD1 LEU    71      40.384  83.788  42.487
ATOM   1079  HD11LEU    71      40.147  83.688  43.546
ATOM   1080  HD12LEU    71      41.428  84.082  42.376
ATOM   1081  HD13LEU    71      39.744  84.550  42.042
ATOM   1082  CD2 LEU    71      41.126  81.391  42.289
ATOM   1083  HD21LEU    71      41.008  80.478  41.706
ATOM   1084  HD22LEU    71      42.147  81.758  42.187
ATOM   1085  HD23LEU    71      40.919  81.180  43.338
ATOM   1086  C   LEU    71      38.004  83.088  39.736
ATOM   1087  O   LEU    71      38.452  84.185  39.400
ATOM   1088  N   ALA    72      37.809  82.093  38.877
ATOM   1089  H   ALA    72      37.486  81.197  39.214
ATOM   1090  CA  ALA    72      38.129  82.224  37.462
ATOM   1091  HA  ALA    72      39.170  82.538  37.393
ATOM   1092  CB  ALA    72      37.977  80.895  36.760
ATOM   1093  HB1 ALA    72      36.937  80.573  36.813
ATOM   1094  HB2 ALA    72      38.273  80.999  35.716
ATOM   1095  HB3 ALA    72      38.612  80.154  37.245
ATOM   1096  C   ALA    72      37.283  83.297  36.770
ATOM   1097  O   ALA    72      37.816  84.093  36.002
ATOM   1098  N   LYS    73      35.979  83.312  37.055
ATOM   1099  H   LYS    73      35.585  82.571  37.616
ATOM   1100  CA  LYS    73      35.075  84.318  36.499
ATOM   1101  HA  LYS    73      35.132  84.299  35.411
ATOM   1102  CB  LYS    73      33.626  84.045  36.919
ATOM   1103  HB2 LYS    73      33.444  82.980  36.776
ATOM   1104  HB3 LYS    73      33.545  84.288  37.978
ATOM   1105  CG  LYS    73      32.590  84.850  36.130
ATOM   1106  HG2 LYS    73      32.859  85.905  36.186
ATOM   1107  HG3 LYS    73      32.619  84.523  35.090
ATOM   1108  CD  LYS    73      31.185  84.653  36.685
ATOM   1109  HD2 LYS    73      30.968  83.586  36.713
ATOM   1110  HD3 LYS    73      31.150  85.058  37.696
ATOM   1111  CE  LYS    73      30.143  85.362  35.816
ATOM   1112  HE2 LYS    73      30.094  86.407  36.123
ATOM   1113  HE3 LYS    73      30.466  85.304  34.777
ATOM   1114  NZ  LYS    73      28.792  84.739  35.954
ATOM   1115  HZ1 LYS    73      28.493  84.793  36.917
ATOM   1116  HZ2 LYS    73      28.133  85.231  35.369
ATOM   1117  HZ3 LYS    73      28.838  83.771  35.669
ATOM   1118  C   LYS    73      35.496  85.747  36.883
ATOM   1119  O   LYS    73      35.569  86.632  36.024
ATOM   1120  N   GLU    74      35.796  85.952  38.167
ATOM   1121  H   GLU    74      35.649  85.209  38.834
ATOM   1122  CA  GLU    74      36.280  87.244  38.661
ATOM   1123  HA  GLU    74      35.531  88.014  38.477
ATOM   1124  CB  GLU    74      36.552  87.175  40.167
ATOM   1125  HB2 GLU    74      35.729  86.623  40.621
ATOM   1126  HB3 GLU    74      37.480  86.622  40.305
ATOM   1127  CG  GLU    74      36.671  88.542  40.828
ATOM   1128  HG2 GLU    74      37.386  89.132  40.256
ATOM   1129  HG3 GLU    74      35.691  89.016  40.784
ATOM   1130  CD  GLU    74      37.128  88.458  42.274
ATOM   1131  OE1 GLU    74      38.113  89.150  42.623
ATOM   1132  OE2 GLU    74      36.497  87.706  43.058
ATOM   1133  C   GLU    74      37.544  87.709  37.933
ATOM   1134  O   GLU    74      37.761  88.906  37.732
ATOM   1135  N   LEU    75      38.376  86.750  37.538
ATOM   1136  H   LEU    75      38.218  85.796  37.828
ATOM   1137  CA  LEU    75      39.594  87.054  36.795
ATOM   1138  HA  LEU    75      39.983  88.025  37.103
ATOM   1139  CB  LEU    75      40.665  85.989  37.067
ATOM   1140  HB2 LEU    75      40.191  85.076  36.705
ATOM   1141  HB3 LEU    75      41.538  86.212  36.454
ATOM   1142  CG  LEU    75      41.102  85.794  38.530
ATOM   1143  HG  LEU    75      40.217  85.780  39.166
ATOM   1144  CD1 LEU    75      41.861  84.483  38.687
ATOM   1145  HD11LEU    75      42.746  84.496  38.051
ATOM   1146  HD12LEU    75      42.163  84.359  39.727
ATOM   1147  HD13LEU    75      41.218  83.652  38.395
ATOM   1148  CD2 LEU    75      41.941  86.967  39.051
ATOM   1149  HD21LEU    75      41.357  87.885  38.994
ATOM   1150  HD22LEU    75      42.223  86.780  40.087
ATOM   1151  HD23LEU    75      42.840  87.069  38.443
ATOM   1152  C   LEU    75      39.359  87.243  35.285
ATOM   1153  O   LEU    75      40.296  87.521  34.540
ATOM   1154  N   GLY    76      38.110  87.101  34.843
ATOM   1155  H   GLY    76      37.383  86.812  35.481
ATOM   1156  CA  GLY    76      37.752  87.350  33.454
ATOM   1157  HA2 GLY    76      36.730  87.730  33.445
ATOM   1158  HA3 GLY    76      38.427  88.118  33.076
ATOM   1159  C   GLY    76      37.834  86.128  32.549
ATOM   1160  O   GLY    76      37.888  86.253  31.321
ATOM   1161  N   LEU    77      37.841  84.944  33.158
ATOM   1162  H   LEU    77      37.852  84.902  34.167
ATOM   1163  CA  LEU    77      37.922  83.688  32.411
ATOM   1164  HA  LEU    77      38.359  83.875  31.430
ATOM   1165  CB  LEU    77      38.795  82.667  33.149
ATOM   1166  HB2 LEU    77      38.235  82.498  34.069
ATOM   1167  HB3 LEU    77      38.816  81.748  32.563
ATOM   1168  CG  LEU    77      40.230  83.086  33.494
ATOM   1169  HG  LEU    77      40.201  83.979  34.118
ATOM   1170  CD1 LEU    77      40.938  81.971  34.242
ATOM   1171  HD11LEU    77      40.968  81.077  33.619
ATOM   1172  HD12LEU    77      41.955  82.282  34.481
ATOM   1173  HD13LEU    77      40.399  81.752  35.164
ATOM   1174  CD2 LEU    77      41.032  83.495  32.261
ATOM   1175  HD21LEU    77      40.545  84.339  31.773
ATOM   1176  HD22LEU    77      42.040  83.782  32.561
ATOM   1177  HD23LEU    77      41.086  82.656  31.567
ATOM   1178  C   LEU    77      36.544  83.093  32.112
ATOM   1179  O   LEU    77      35.570  83.375  32.816
ATOM   1180  N   GLU    78      36.491  82.278  31.059
ATOM   1181  H   GLU    78      37.350  82.103  30.556
ATOM   1182  CA  GLU    78      35.273  81.611  30.602
ATOM   1183  HA  GLU    78      34.477  81.753  31.334
ATOM   1184  CB  GLU    78      34.815  82.194  29.262
ATOM   1185  HB2 GLU    78      35.696  82.232  28.623
ATOM   1186  HB3 GLU    78      34.094  81.490  28.847
ATOM   1187  CG  GLU    78      34.187  83.573  29.339
ATOM   1188  HG2 GLU    78      33.228  83.481  29.848
ATOM   1189  HG3 GLU    78      34.849  84.209  29.925
ATOM   1190  CD  GLU    78      33.974  84.190  27.968
ATOM   1191  OE1 GLU    78      34.496  83.637  26.967
ATOM   1192  OE2 GLU    78      33.280  85.232  27.888
ATOM   1193  C   GLU    78      35.541  80.121  30.406
ATOM   1194  O   GLU    78      36.677  79.724  30.160
ATOM   1195  N   THR    79      34.491  79.308  30.502
ATOM   1196  H   THR    79      33.600  79.674  30.807
ATOM   1197  CA  THR    79      34.602  77.872  30.253
ATOM   1198  HA  THR    79      35.673  77.691  30.167
ATOM   1199  CB  THR    79      34.047  77.027  31.436
ATOM   1200  HB  THR    79      34.395  76.001  31.317
ATOM   1201  CG2 THR    79      34.512  77.568  32.785
ATOM   1202  HG21THR    79      34.164  78.594  32.905
ATOM   1203  HG22THR    79      34.103  76.950  33.585
ATOM   1204  HG23THR    79      35.600  77.546  32.830
ATOM   1205  OG1 THR    79      32.621  77.149  31.495
ATOM   1206  HG1 THR    79      32.285  76.626  32.227
ATOM   1207  C   THR    79      33.903  77.455  28.957
ATOM   1208  O   THR    79      33.086  78.197  28.404
ATOM   1209  N   TYR    80      34.250  76.263  28.482
ATOM   1210  H   TYR    80      35.069  75.807  28.860
ATOM   1211  CA  TYR    80      33.538  75.610  27.390
ATOM   1212  HA  TYR    80      32.534  76.027  27.309
ATOM   1213  CB  TYR    80      34.265  75.821  26.057
ATOM   1214  HB2 TYR    80      33.577  75.539  25.260
ATOM   1215  HB3 TYR    80      34.475  76.889  25.994
ATOM   1216  CG  TYR    80      35.554  75.045  25.908
ATOM   1217  CD1 TYR    80      35.556  73.756  25.373
ATOM   1218  HD1 TYR    80      34.608  73.312  25.069
ATOM   1219  CE1 TYR    80      36.735  73.042  25.226
ATOM   1220  HE1 TYR    80      36.722  72.032  24.815
ATOM   1221  CZ  TYR    80      37.930  73.616  25.607
ATOM   1222  OH  TYR    80      39.085  72.902  25.453
ATOM   1223  HH  TYR    80      38.940  72.030  25.078
ATOM   1224  CE2 TYR    80      37.964  74.902  26.136
ATOM   1225  HE2 TYR    80      38.909  75.358  26.432
ATOM   1226  CD2 TYR    80      36.775  75.606  26.284
ATOM   1227  HD2 TYR    80      36.787  76.613  26.699
ATOM   1228  C   TYR    80      33.376  74.123  27.703
ATOM   1229  O   TYR    80      34.118  73.570  28.523
ATOM   1230  N   LYS    81      32.417  73.485  27.037
ATOM   1231  H   LYS    81      31.881  73.986  26.342
ATOM   1232  CA  LYS    81      32.067  72.093  27.311
ATOM   1233  HA  LYS    81      32.221  71.873  28.367
ATOM   1234  CB  LYS    81      30.601  71.839  26.969
ATOM   1235  HB2 LYS    81      30.412  72.310  26.004
ATOM   1236  HB3 LYS    81      30.477  70.760  26.875
ATOM   1237  CG  LYS    81      29.619  72.373  27.992
ATOM   1238  HG2 LYS    81      29.676  71.762  28.893
ATOM   1239  HG3 LYS    81      29.882  73.402  28.235
ATOM   1240  CD  LYS    81      28.197  72.328  27.434
ATOM   1241  HD2 LYS    81      28.047  73.196  26.793
ATOM   1242  HD3 LYS    81      28.082  71.418  26.845
ATOM   1243  CE  LYS    81      27.165  72.340  28.554
ATOM   1244  HE2 LYS    81      27.358  71.490  29.208
ATOM   1245  HE3 LYS    81      27.282  73.266  29.118
ATOM   1246  NZ  LYS    81      25.768  72.254  28.023
ATOM   1247  HZ1 LYS    81      25.659  71.396  27.501
ATOM   1248  HZ2 LYS    81      25.113  72.265  28.792
ATOM   1249  HZ3 LYS    81      25.588  73.042  27.417
ATOM   1250  C   LYS    81      32.938  71.101  26.552
ATOM   1251  O   LYS    81      33.103  71.217  25.333
ATOM   1252  N   VAL    82      33.492  70.134  27.286
ATOM   1253  H   VAL    82      33.449  70.194  28.293
ATOM   1254  CA  VAL    82      34.194  68.999  26.689
ATOM   1255  HA  VAL    82      34.996  69.321  26.024
ATOM   1256  CB  VAL    82      34.796  68.064  27.775
ATOM   1257  HB  VAL    82      34.005  67.792  28.474
ATOM   1258  CG1 VAL    82      35.388  66.788  27.151
ATOM   1259  HG11VAL    82      36.179  67.059  26.451
ATOM   1260  HG12VAL    82      35.800  66.156  27.937
ATOM   1261  HG13VAL    82      34.606  66.245  26.621
ATOM   1262  CG2 VAL    82      35.852  68.803  28.588
ATOM   1263  HG21VAL    82      35.398  69.665  29.076
ATOM   1264  HG22VAL    82      36.263  68.134  29.344
ATOM   1265  HG23VAL    82      36.651  69.138  27.928
ATOM   1266  C   VAL    82      33.213  68.220  25.808
ATOM   1267  O   VAL    82      32.065  67.988  26.205
ATOM   1268  N   ASN    83      33.657  67.844  24.611
ATOM   1269  H   ASN    83      34.590  68.090  24.313
ATOM   1270  CA  ASN    83      32.781  67.156  23.657
ATOM   1271  HA  ASN    83      31.868  67.735  23.520
ATOM   1272  CB  ASN    83      33.465  66.991  22.296
ATOM   1273  HB2 ASN    83      33.785  67.973  21.947
ATOM   1274  HB3 ASN    83      34.335  66.345  22.409
ATOM   1275  CG  ASN    83      32.540  66.383  21.255
ATOM   1276  OD1 ASN    83      31.484  66.934  20.956
ATOM   1277  ND2 ASN    83      32.932  65.238  20.706
ATOM   1278  HD21ASN    83      32.354  64.791  20.009
ATOM   1279  HD22ASN    83      33.807  64.819  20.989
ATOM   1280  C   ASN    83      32.281  65.803  24.157
ATOM   1281  O   ASN    83      33.074  64.881  24.379
ATOM   1282  N   GLU    84      30.968  65.699  24.350
ATOM   1283  H   GLU    84      30.401  66.535  24.373
ATOM   1284  CA  GLU    84      30.328  64.417  24.655
ATOM   1285  HA  GLU    84      30.958  63.605  24.292
ATOM   1286  CB  GLU    84      30.116  64.237  26.168
ATOM   1287  HB2 GLU    84      30.859  64.843  26.685
ATOM   1288  HB3 GLU    84      29.117  64.600  26.412
ATOM   1289  CG  GLU    84      30.249  62.783  26.610
ATOM   1290  HG2 GLU    84      29.623  62.187  25.946
ATOM   1291  HG3 GLU    84      31.294  62.512  26.462
ATOM   1292  CD  GLU    84      29.854  62.514  28.055
ATOM   1293  OE1 GLU    84      29.061  63.282  28.648
ATOM   1294  OE2 GLU    84      30.342  61.507  28.607
ATOM   1295  C   GLU    84      29.014  64.223  23.881
ATOM   1296  O   GLU    84      28.091  63.548  24.354
ATOM   1297  N   VAL    85      28.940  64.814  22.690
ATOM   1298  H   VAL    85      29.693  65.416  22.388
ATOM   1299  CA  VAL    85      27.759  64.700  21.835
ATOM   1300  HA  VAL    85      26.835  64.852  22.393
ATOM   1301  CB  VAL    85      27.803  65.721  20.654
ATOM   1302  HB  VAL    85      28.692  65.522  20.055
ATOM   1303  CG1 VAL    85      26.557  65.604  19.772
ATOM   1304  HG11VAL    85      25.668  65.803  20.370
ATOM   1305  HG12VAL    85      26.617  66.327  18.959
ATOM   1306  HG13VAL    85      26.498  64.597  19.359
ATOM   1307  CG2 VAL    85      27.962  67.154  21.176
ATOM   1308  HG21VAL    85      28.890  67.234  21.743
ATOM   1309  HG22VAL    85      27.990  67.847  20.335
ATOM   1310  HG23VAL    85      27.120  67.401  21.822
ATOM   1311  C   VAL    85      27.570  63.266  21.304
ATOM   1312  O   VAL    85      26.464  62.725  21.362
ATOM   1313  N   GLU    86      28.651  62.655  20.816
ATOM   1314  H   GLU    86      29.530  63.153  20.790
ATOM   1315  CA  GLU    86      28.585  61.327  20.193
ATOM   1316  HA  GLU    86      27.570  61.127  19.847
ATOM   1317  CB  GLU    86      29.538  61.262  18.987
ATOM   1318  HB2 GLU    86      30.553  61.296  19.382
ATOM   1319  HB3 GLU    86      29.370  60.301  18.500
ATOM   1320  CG  GLU    86      29.349  62.388  17.969
ATOM   1321  HG2 GLU    86      29.676  62.000  17.005
ATOM   1322  HG3 GLU    86      28.284  62.617  17.925
ATOM   1323  CD  GLU    86      30.132  63.664  18.298
ATOM   1324  OE1 GLU    86      30.796  63.731  19.350
ATOM   1325  OE2 GLU    86      30.078  64.621  17.498
ATOM   1326  C   GLU    86      28.839  60.183  21.198
ATOM   1327  O   GLU    86      28.870  60.418  22.407
ATOM   1328  N   ARN    87      29.003  58.955  20.703
ATOM   1329  H   ARN    87      28.997  58.806  19.704
ATOM   1330  CA  ARN    87      29.119  57.785  21.579
ATOM   1331  HA  ARN    87      28.430  57.892  22.417
ATOM   1332  CB  ARN    87      28.783  56.487  20.829
ATOM   1333  HB2 ARN    87      29.565  56.354  20.082
ATOM   1334  HB3 ARN    87      28.844  55.684  21.565
ATOM   1335  CG  ARN    87      27.417  56.450  20.149
ATOM   1336  HG2 ARN    87      26.667  56.377  20.936
ATOM   1337  HG3 ARN    87      27.296  57.394  19.618
ATOM   1338  CD  ARN    87      27.241  55.294  19.173
ATOM   1339  HD2 ARN    87      27.355  54.356  19.716
ATOM   1340  HD3 ARN    87      26.241  55.346  18.744
ATOM   1341  NE  ARN    87      28.221  55.329  18.085
ATOM   1342  HE  ARN    87      28.785  56.164  18.004
ATOM   1343  CZ  ARN    87      28.418  54.343  17.212
ATOM   1344  NH1 ARN    87      27.704  53.224  17.284
ATOM   1345  HH11ARN    87      27.006  53.120  18.007
ATOM   1346  NH2 ARN    87      29.327  54.476  16.258
ATOM   1347  HH21ARN    87      29.868  55.327  16.196
ATOM   1348  HH22ARN    87      29.475  53.727  15.597
ATOM   1349  C   ARN    87      30.496  57.639  22.230
ATOM   1350  O   ARN    87      31.520  57.934  21.620
ATOM   1351  N   LEU    88      30.491  57.164  23.472
ATOM   1352  H   LEU    88      29.605  57.097  23.953
ATOM   1353  CA  LEU    88      31.698  56.753  24.185
ATOM   1354  HA  LEU    88      32.516  57.436  23.958
ATOM   1355  CB  LEU    88      31.448  56.772  25.700
ATOM   1356  HB2 LEU    88      30.575  56.127  25.795
ATOM   1357  HB3 LEU    88      32.307  56.291  26.168
ATOM   1358  CG  LEU    88      31.171  58.117  26.399
ATOM   1359  HG  LEU    88      31.935  58.827  26.084
ATOM   1360  CD1 LEU    88      29.786  58.671  26.054
ATOM   1361  HD11LEU    88      29.021  57.961  26.369
ATOM   1362  HD12LEU    88      29.635  59.620  26.569
ATOM   1363  HD13LEU    88      29.714  58.827  24.978
ATOM   1364  CD2 LEU    88      31.313  57.989  27.916
ATOM   1365  HD21LEU    88      32.327  57.672  28.160
ATOM   1366  HD22LEU    88      31.112  58.953  28.383
ATOM   1367  HD23LEU    88      30.603  57.250  28.287
ATOM   1368  C   LEU    88      32.087  55.342  23.732
ATOM   1369  O   LEU    88      31.270  54.639  23.130
ATOM   1370  N   ILE    89      33.324  54.936  24.018
ATOM   1371  H   ILE    89      33.980  55.581  24.434
ATOM   1372  CA  ILE    89      33.790  53.588  23.691
ATOM   1373  HA  ILE    89      32.961  52.953  23.380
ATOM   1374  CB  ILE    89      34.879  53.606  22.575
ATOM   1375  HB  ILE    89      35.633  54.350  22.833
ATOM   1376  CG2 ILE    89      35.550  52.220  22.435
ATOM   1377  HG21ILE    89      34.797  51.476  22.177
ATOM   1378  HG22ILE    89      36.305  52.259  21.651
ATOM   1379  HG23ILE    89      36.021  51.947  23.380
ATOM   1380  CG1 ILE    89      34.293  54.054  21.232
ATOM   1381  HG12ILE    89      33.724  53.216  20.829
ATOM   1382  HG13ILE    89      33.620  54.887  21.433
ATOM   1383  CD1 ILE    89      35.346  54.485  20.221
ATOM   1384  HD11ILE    89      36.019  53.652  20.020
ATOM   1385  HD12ILE    89      34.858  54.789  19.295
ATOM   1386  HD13ILE    89      35.915  55.323  20.623
ATOM   1387  C   ILE    89      34.338  52.878  24.922
ATOM   1388  O   ILE    89      35.153  53.438  25.653
ATOM   1389  N   HIE    90      33.882  51.646  25.142
ATOM   1390  H   HIE    90      33.055  51.321  24.661
ATOM   1391  CA  HIE    90      34.519  50.753  26.099
ATOM   1392  HA  HIE    90      35.249  51.311  26.684
ATOM   1393  CB  HIE    90      33.490  50.137  27.056
ATOM   1394  HB2 HIE    90      32.891  50.926  27.512
ATOM   1395  HB3 HIE    90      32.838  49.452  26.515
ATOM   1396  CG  HIE    90      34.095  49.353  28.184
ATOM   1397  ND1 HIE    90      33.393  48.392  28.879
ATOM   1398  CE1 HIE    90      34.171  47.867  29.810
ATOM   1399  HE1 HIE    90      33.797  47.086  30.472
ATOM   1400  NE2 HIE    90      35.354  48.449  29.741
ATOM   1401  HE2 HIE    90      36.150  48.248  30.328
ATOM   1402  CD2 HIE    90      35.333  49.384  28.734
ATOM   1403  HD2 HIE    90      36.224  49.975  28.521
ATOM   1404  C   HIE    90      35.246  49.678  25.301
ATOM   1405  O   HIE    90      34.617  48.891  24.585
ATOM   1406  N   HIE    91      36.570  49.677  25.405
ATOM   1407  H   HIE    91      37.020  50.397  25.951
ATOM   1408  CA  HIE    91      37.411  48.700  24.722
ATOM   1409  HA  HIE    91      36.836  48.192  23.948
ATOM   1410  CB  HIE    91      38.607  49.397  24.068
ATOM   1411  HB2 HIE    91      38.251  50.223  23.453
ATOM   1412  HB3 HIE    91      39.290  49.778  24.827
ATOM   1413  CG  HIE    91      39.415  48.511  23.169
ATOM   1414  ND1 HIE    91      39.128  48.345  21.831
ATOM   1415  CE1 HIE    91      40.011  47.519  21.295
ATOM   1416  HE1 HIE    91      39.956  47.257  20.238
ATOM   1417  NE2 HIE    91      40.858  47.146  22.237
ATOM   1418  HE2 HIE    91      41.638  46.516  22.119
ATOM   1419  CD2 HIE    91      40.509  47.753  23.418
ATOM   1420  HD2 HIE    91      41.095  47.570  24.319
ATOM   1421  C   HIE    91      37.875  47.646  25.728
ATOM   1422  O   HIE    91      38.597  47.947  26.679
ATOM   1423  N   VAL    92      37.438  46.412  25.513
ATOM   1424  H   VAL    92      36.801  46.234  24.750
ATOM   1425  CA  VAL    92      37.737  45.320  26.434
ATOM   1426  HA  VAL    92      38.702  45.424  26.930
ATOM   1427  CB  VAL    92      36.622  45.166  27.529
ATOM   1428  HB  VAL    92      36.445  46.144  27.976
ATOM   1429  CG1 VAL    92      35.319  44.630  26.943
ATOM   1430  HG11VAL    92      35.496  43.652  26.496
ATOM   1431  HG12VAL    92      34.575  44.539  27.734
ATOM   1432  HG13VAL    92      34.954  45.317  26.179
ATOM   1433  CG2 VAL    92      37.103  44.300  28.700
ATOM   1434  HG21VAL    92      37.977  44.762  29.159
ATOM   1435  HG22VAL    92      36.308  44.214  29.440
ATOM   1436  HG23VAL    92      37.368  43.308  28.334
ATOM   1437  C   VAL    92      38.000  44.026  25.655
ATOM   1438  O   VAL    92      37.296  43.722  24.683
ATOM   1439  N   LYN    93      39.037  43.297  26.065
ATOM   1440  H   LYN    93      39.597  43.643  26.832
ATOM   1441  CA  LYN    93      39.469  42.072  25.386
ATOM   1442  HA  LYN    93      40.459  41.786  25.742
ATOM   1443  CB  LYN    93      38.495  40.919  25.663
ATOM   1444  HB2 LYN    93      37.513  41.235  25.312
ATOM   1445  HB3 LYN    93      38.832  40.063  25.077
ATOM   1446  CG  LYN    93      38.406  40.524  27.137
ATOM   1447  HG2 LYN    93      38.953  41.261  27.725
ATOM   1448  HG3 LYN    93      37.357  40.530  27.433
ATOM   1449  CD  LYN    93      38.994  39.142  27.382
ATOM   1450  HD2 LYN    93      38.465  38.687  28.220
ATOM   1451  HD3 LYN    93      38.842  38.540  26.487
ATOM   1452  CE  LYN    93      40.488  39.211  27.701
ATOM   1453  HE2 LYN    93      40.898  40.114  27.248
ATOM   1454  HE3 LYN    93      40.610  39.261  28.784
ATOM   1455  NZ  LYN    93      41.216  38.012  27.172
ATOM   1456  HZ1 LYN    93      41.104  37.966  26.170
ATOM   1457  HZ2 LYN    93      42.197  38.088  27.399
ATOM   1458  C   LYN    93      39.672  42.276  23.876
ATOM   1459  O   LYN    93      39.259  41.446  23.059
ATOM   1460  N   GLY    94      40.300  43.396  23.520
ATOM   1461  H   GLY    94      40.543  44.068  24.234
ATOM   1462  CA  GLY    94      40.651  43.697  22.143
ATOM   1463  HA2 GLY    94      41.362  44.523  22.172
ATOM   1464  HA3 GLY    94      41.142  42.810  21.742
ATOM   1465  C   GLY    94      39.494  44.073  21.237
ATOM   1466  O   GLY    94      39.609  43.995  20.016
ATOM   1467  N   LYN    95      38.380  44.498  21.825
ATOM   1468  H   LYN    95      38.336  44.562  22.832
ATOM   1469  CA  LYN    95      37.181  44.821  21.058
ATOM   1470  HA  LYN    95      37.442  45.027  20.020
ATOM   1471  CB  LYN    95      36.210  43.636  21.093
ATOM   1472  HB2 LYN    95      36.813  42.730  21.033
ATOM   1473  HB3 LYN    95      35.702  43.670  22.057
ATOM   1474  CG  LYN    95      35.181  43.632  19.981
ATOM   1475  HG2 LYN    95      34.378  44.319  20.245
ATOM   1476  HG3 LYN    95      35.660  43.968  19.061
ATOM   1477  CD  LYN    95      34.606  42.235  19.772
ATOM   1478  HD2 LYN    95      34.958  41.855  18.814
ATOM   1479  HD3 LYN    95      34.965  41.589  20.573
ATOM   1480  CE  LYN    95      33.084  42.256  19.781
ATOM   1481  HE2 LYN    95      32.733  41.226  19.712
ATOM   1482  HE3 LYN    95      32.758  42.687  20.728
ATOM   1483  NZ  LYN    95      32.515  43.053  18.648
ATOM   1484  HZ1 LYN    95      32.816  42.654  17.771
ATOM   1485  HZ2 LYN    95      31.507  43.037  18.697
ATOM   1486  C   LYN    95      36.490  46.089  21.576
ATOM   1487  O   LYN    95      36.428  46.319  22.782
ATOM   1488  N   SER    96      35.966  46.898  20.656
ATOM   1489  H   SER    96      36.057  46.665  19.677
ATOM   1490  CA  SER    96      35.331  48.170  21.011
ATOM   1491  HA  SER    96      35.627  48.458  22.020
ATOM   1492  CB  SER    96      35.752  49.278  20.043
ATOM   1493  HB2 SER    96      35.644  48.907  19.024
ATOM   1494  HB3 SER    96      35.094  50.134  20.189
ATOM   1495  OG  SER    96      37.094  49.674  20.260
ATOM   1496  HG  SER    96      37.328  50.368  19.639
ATOM   1497  C   SER    96      33.800  48.084  21.073
ATOM   1498  O   SER    96      33.154  47.608  20.131
ATOM   1499  N   TYR    97      33.239  48.562  22.182
ATOM   1500  H   TYR    97      33.836  48.901  22.923
ATOM   1501  CA  TYR    97      31.796  48.563  22.400
ATOM   1502  HA  TYR    97      31.292  48.212  21.500
ATOM   1503  CB  TYR    97      31.411  47.642  23.570
ATOM   1504  HB2 TYR    97      31.836  48.071  24.477
ATOM   1505  HB3 TYR    97      30.323  47.667  23.632
ATOM   1506  CG  TYR    97      31.876  46.202  23.426
ATOM   1507  CD1 TYR    97      33.143  45.811  23.865
ATOM   1508  HD1 TYR    97      33.796  46.561  24.311
ATOM   1509  CE1 TYR    97      33.580  44.492  23.742
ATOM   1510  HE1 TYR    97      34.573  44.205  24.086
ATOM   1511  CZ  TYR    97      32.740  43.543  23.182
ATOM   1512  OH  TYR    97      33.173  42.242  23.066
ATOM   1513  HH  TYR    97      34.062  42.111  23.402
ATOM   1514  CE2 TYR    97      31.471  43.902  22.739
ATOM   1515  HE2 TYR    97      30.810  43.157  22.294
ATOM   1516  CD2 TYR    97      31.044  45.232  22.866
ATOM   1517  HD2 TYR    97      30.049  45.520  22.526
ATOM   1518  C   TYR    97      31.302  49.990  22.655
ATOM   1519  O   TYR    97      31.470  50.528  23.750
ATOM   1520  N   PRO    98      30.704  50.604  21.637
ATOM   1521  CD  PRO    98      30.473  50.053  20.290
ATOM   1522  HD2 PRO    98      29.514  49.536  20.245
ATOM   1523  HD3 PRO    98      31.271  49.364  20.014
ATOM   1524  CG  PRO    98      30.490  51.297  19.475
ATOM   1525  HG2 PRO    98      29.952  51.133  18.541
ATOM   1526  HG3 PRO    98      31.519  51.580  19.256
ATOM   1527  CB  PRO    98      29.817  52.336  20.317
ATOM   1528  HB2 PRO    98      28.740  52.244  20.178
ATOM   1529  HB3 PRO    98      30.125  53.359  20.100
ATOM   1530  CA  PRO    98      30.190  51.973  21.758
ATOM   1531  HA  PRO    98      30.978  52.600  22.174
ATOM   1532  C   PRO    98      28.964  52.036  22.658
ATOM   1533  O   PRO    98      28.166  51.098  22.680
ATOM   1534  N   PHE    99      28.833  53.129  23.403
ATOM   1535  H   PHE    99      29.561  53.828  23.389
ATOM   1536  CA  PHE    99      27.719  53.306  24.330
ATOM   1537  HA  PHE    99      26.803  52.931  23.873
ATOM   1538  CB  PHE    99      27.963  52.541  25.646
ATOM   1539  HB2 PHE    99      27.057  52.508  26.251
ATOM   1540  HB3 PHE    99      28.274  51.524  25.404
ATOM   1541  CG  PHE    99      29.047  53.129  26.521
ATOM   1542  CD1 PHE    99      28.723  53.964  27.589
ATOM   1543  HD1 PHE    99      27.677  54.198  27.783
ATOM   1544  CE1 PHE    99      29.723  54.500  28.407
ATOM   1545  HE1 PHE    99      29.459  55.156  29.237
ATOM   1546  CZ  PHE    99      31.064  54.191  28.159
ATOM   1547  HZ  PHE    99      31.848  54.605  28.793
ATOM   1548  CE2 PHE    99      31.395  53.355  27.102
ATOM   1549  HE2 PHE    99      32.439  53.115  26.901
ATOM   1550  CD2 PHE    99      30.389  52.822  26.295
ATOM   1551  HD2 PHE    99      30.646  52.155  25.473
ATOM   1552  C   PHE    99      27.409  54.776  24.606
ATOM   1553  O   PHE    99      28.177  55.668  24.241
ATOM   1554  N   ARN   100      26.271  55.009  25.254
ATOM   1555  H   ARN   100      25.648  54.237  25.445
ATOM   1556  CA  ARN   100      25.864  56.345  25.670
ATOM   1557  HA  ARN   100      26.653  57.060  25.437
ATOM   1558  CB  ARN   100      24.591  56.768  24.941
ATOM   1559  HB2 ARN   100      23.858  55.973  25.080
ATOM   1560  HB3 ARN   100      24.232  57.680  25.418
ATOM   1561  CG  ARN   100      24.790  57.018  23.458
ATOM   1562  HG2 ARN   100      25.602  57.739  23.362
ATOM   1563  HG3 ARN   100      25.091  56.070  23.013
ATOM   1564  CD  ARN   100      23.560  57.544  22.743
ATOM   1565  HD2 ARN   100      22.680  57.016  23.109
ATOM   1566  HD3 ARN   100      23.455  58.609  22.948
ATOM   1567  NE  ARN   100      23.654  57.352  21.296
ATOM   1568  HE  ARN   100      23.224  56.518  20.922
ATOM   1569  CZ  ARN   100      24.254  58.191  20.453
ATOM   1570  NH1 ARN   100      24.836  59.305  20.894
ATOM   1571  HH11ARN   100      24.824  59.520  21.881
ATOM   1572  NH2 ARN   100      24.276  57.910  19.159
ATOM   1573  HH21ARN   100      23.840  57.064  18.822
ATOM   1574  HH22ARN   100      24.730  58.543  18.516
ATOM   1575  C   ARN   100      25.642  56.367  27.173
ATOM   1576  O   ARN   100      25.280  55.349  27.767
ATOM   1577  N   GLY   101      25.857  57.530  27.783
ATOM   1578  H   GLY   101      26.130  58.336  27.241
ATOM   1579  CA  GLY   101      25.710  57.683  29.221
ATOM   1580  HA2 GLY   101      25.283  58.666  29.424
ATOM   1581  HA3 GLY   101      25.033  56.911  29.586
ATOM   1582  C   GLY   101      27.037  57.561  29.948
ATOM   1583  O   GLY   101      28.068  57.314  29.320
ATOM   1584  N   PRO   102      27.017  57.724  31.270
ATOM   1585  CD  PRO   102      25.811  57.904  32.098
ATOM   1586  HD2 PRO   102      25.424  56.936  32.418
ATOM   1587  HD3 PRO   102      25.042  58.434  31.536
ATOM   1588  CG  PRO   102      26.342  58.707  33.227
ATOM   1589  HG2 PRO   102      25.736  58.522  34.114
ATOM   1590  HG3 PRO   102      26.293  59.764  32.968
ATOM   1591  CB  PRO   102      27.771  58.269  33.435
ATOM   1592  HB2 PRO   102      27.808  57.469  34.176
ATOM   1593  HB3 PRO   102      28.408  59.092  33.758
ATOM   1594  CA  PRO   102      28.247  57.741  32.073
ATOM   1595  HA  PRO   102      28.948  58.409  31.574
ATOM   1596  C   PRO   102      28.893  56.365  32.254
ATOM   1597  O   PRO   102      30.121  56.285  32.382
ATOM   1598  N   PHE   103      28.079  55.312  32.264
ATOM   1599  H   PHE   103      27.099  55.447  32.058
ATOM   1600  CA  PHE   103      28.538  53.962  32.590
ATOM   1601  HA  PHE   103      29.569  53.998  32.942
ATOM   1602  CB  PHE   103      27.666  53.351  33.693
ATOM   1603  HB2 PHE   103      26.630  53.271  33.365
ATOM   1604  HB3 PHE   103      28.045  52.360  33.942
ATOM   1605  CG  PHE   103      27.652  54.138  34.971
ATOM   1606  CD1 PHE   103      26.693  55.125  35.182
ATOM   1607  HD1 PHE   103      25.956  55.324  34.405
ATOM   1608  CE1 PHE   103      26.669  55.853  36.368
ATOM   1609  HE1 PHE   103      25.916  56.626  36.522
ATOM   1610  CZ  PHE   103      27.614  55.591  37.361
ATOM   1611  HZ  PHE   103      27.600  56.159  38.291
ATOM   1612  CE2 PHE   103      28.575  54.602  37.164
ATOM   1613  HE2 PHE   103      29.317  54.393  37.935
ATOM   1614  CD2 PHE   103      28.586  53.880  35.973
ATOM   1615  HD2 PHE   103      29.332  53.101  35.815
ATOM   1616  C   PHE   103      28.511  53.039  31.381
ATOM   1617  O   PHE   103      27.518  53.005  30.649
ATOM   1618  N   PRO   104      29.594  52.284  31.176
ATOM   1619  CD  PRO   104      30.865  52.364  31.916
ATOM   1620  HD2 PRO   104      30.791  51.798  32.844
ATOM   1621  HD3 PRO   104      31.098  53.404  32.143
ATOM   1622  CG  PRO   104      31.832  51.761  30.951
ATOM   1623  HG2 PRO   104      32.655  51.307  31.503
ATOM   1624  HG3 PRO   104      32.221  52.540  30.296
ATOM   1625  CB  PRO   104      31.070  50.742  30.172
ATOM   1626  HB2 PRO   104      31.131  49.817  30.746
ATOM   1627  HB3 PRO   104      31.424  50.562  29.157
ATOM   1628  CA  PRO   104      29.620  51.243  30.141
ATOM   1629  HA  PRO   104      29.322  51.674  29.186
ATOM   1630  C   PRO   104      28.654  50.117  30.517
ATOM   1631  O   PRO   104      28.767  49.579  31.618
ATOM   1632  N   PRO   105      27.714  49.786  29.633
ATOM   1633  CD  PRO   105      27.565  50.335  28.273
ATOM   1634  HD2 PRO   105      28.532  50.314  27.769
ATOM   1635  HD3 PRO   105      27.212  51.364  28.338
ATOM   1636  CG  PRO   105      26.561  49.426  27.631
ATOM   1637  HG2 PRO   105      27.085  48.641  27.084
ATOM   1638  HG3 PRO   105      25.946  50.001  26.939
ATOM   1639  CB  PRO   105      25.739  48.864  28.730
ATOM   1640  HB2 PRO   105      25.402  47.862  28.462
ATOM   1641  HB3 PRO   105      24.876  49.487  28.965
ATOM   1642  CA  PRO   105      26.678  48.792  29.941
ATOM   1643  HA  PRO   105      26.184  49.104  30.862
ATOM   1644  C   PRO   105      27.234  47.380  30.116
ATOM   1645  O   PRO   105      28.286  47.037  29.568
ATOM   1646  N   VAL   106      26.516  46.586  30.903
ATOM   1647  H   VAL   106      25.677  46.964  31.319
ATOM   1648  CA  VAL   106      26.866  45.201  31.188
ATOM   1649  HA  VAL   106      27.712  44.858  30.593
ATOM   1650  CB  VAL   106      27.205  45.008  32.688
ATOM   1651  HB  VAL   106      26.310  45.203  33.278
ATOM   1652  CG1 VAL   106      27.690  43.600  32.957
ATOM   1653  HG11VAL   106      28.586  43.405  32.368
ATOM   1654  HG12VAL   106      27.922  43.491  34.017
ATOM   1655  HG13VAL   106      26.912  42.888  32.681
ATOM   1656  CG2 VAL   106      28.243  46.030  33.155
ATOM   1657  HG21VAL   106      27.850  47.037  33.014
ATOM   1658  HG22VAL   106      28.461  45.870  34.211
ATOM   1659  HG23VAL   106      29.157  45.912  32.574
ATOM   1660  C   VAL   106      25.647  44.361  30.829
ATOM   1661  O   VAL   106      24.528  44.703  31.213
ATOM   1662  N   TRP   107      25.857  43.265  30.103
ATOM   1663  H   TRP   107      26.786  43.041  29.774
ATOM   1664  CA  TRP   107      24.736  42.459  29.619
ATOM   1665  HA  TRP   107      23.798  42.979  29.815
ATOM   1666  CB  TRP   107      24.854  42.215  28.113
ATOM   1667  HB2 TRP   107      25.897  42.053  27.842
ATOM   1668  HB3 TRP   107      24.258  41.361  27.792
ATOM   1669  CG  TRP   107      24.382  43.390  27.314
ATOM   1670  CD1 TRP   107      25.161  44.304  26.658
ATOM   1671  HD1 TRP   107      26.240  44.160  26.714
ATOM   1672  NE1 TRP   107      24.371  45.247  26.044
ATOM   1673  HE1 TRP   107      24.707  46.025  25.495
ATOM   1674  CE2 TRP   107      23.053  44.961  26.298
ATOM   1675  CZ2 TRP   107      21.887  45.627  25.889
ATOM   1676  HZ2 TRP   107      21.990  46.518  25.269
ATOM   1677  CH2 TRP   107      20.681  45.111  26.298
ATOM   1678  HH2 TRP   107      19.756  45.603  26.000
ATOM   1679  CZ3 TRP   107      20.613  43.957  27.096
ATOM   1680  HZ3 TRP   107      19.652  43.553  27.416
ATOM   1681  CE3 TRP   107      21.773  43.294  27.504
ATOM   1682  HE3 TRP   107      21.663  42.400  28.118
ATOM   1683  CD2 TRP   107      23.022  43.798  27.101
ATOM   1684  C   TRP   107      24.489  41.154  30.382
ATOM   1685  O   TRP   107      23.337  40.824  30.682
ATOM   1686  N   ASN   108      25.559  40.424  30.694
ATOM   1687  H   ASN   108      26.456  40.667  30.298
ATOM   1688  CA  ASN   108      25.475  39.233  31.545
ATOM   1689  HA  ASN   108      24.833  38.486  31.078
ATOM   1690  CB  ASN   108      26.872  38.626  31.742
ATOM   1691  HB2 ASN   108      27.309  38.467  30.756
ATOM   1692  HB3 ASN   108      27.490  39.325  32.306
ATOM   1693  CG  ASN   108      26.844  37.291  32.484
ATOM   1694  OD1 ASN   108      26.415  37.207  33.639
ATOM   1695  ND2 ASN   108      27.322  36.242  31.822
ATOM   1696  HD21ASN   108      27.330  35.333  32.261
ATOM   1697  HD22ASN   108      27.674  36.360  30.883
ATOM   1698  C   ASN   108      24.828  39.574  32.896
ATOM   1699  O   ASN   108      25.284  40.496  33.572
ATOM   1700  N   PRO   109      23.774  38.842  33.276
ATOM   1701  CD  PRO   109      23.257  37.648  32.582
ATOM   1702  HD2 PRO   109      23.810  36.762  32.893
ATOM   1703  HD3 PRO   109      23.344  37.771  31.503
ATOM   1704  CG  PRO   109      21.832  37.626  33.041
ATOM   1705  HG2 PRO   109      21.446  36.608  32.985
ATOM   1706  HG3 PRO   109      21.233  38.277  32.404
ATOM   1707  CB  PRO   109      21.848  38.122  34.435
ATOM   1708  HB2 PRO   109      22.072  37.308  35.125
ATOM   1709  HB3 PRO   109      20.904  38.588  34.717
ATOM   1710  CA  PRO   109      22.976  39.162  34.473
ATOM   1711  HA  PRO   109      22.612  40.183  34.353
ATOM   1712  C   PRO   109      23.750  39.049  35.786
ATOM   1713  O   PRO   109      23.508  39.843  36.694
ATOM   1714  N   ILE   110      24.661  38.083  35.874
ATOM   1715  H   ILE   110      24.757  37.424  35.115
ATOM   1716  CA  ILE   110      25.490  37.896  37.062
ATOM   1717  HA  ILE   110      24.937  37.989  37.997
ATOM   1718  CB  ILE   110      26.199  36.512  37.016
ATOM   1719  HB  ILE   110      26.610  36.370  36.016
ATOM   1720  CG2 ILE   110      27.328  36.420  38.052
ATOM   1721  HG21ILE   110      26.918  36.562  39.051
ATOM   1722  HG22ILE   110      27.800  35.439  37.989
ATOM   1723  HG23ILE   110      28.070  37.193  37.851
ATOM   1724  CG1 ILE   110      25.185  35.365  37.170
ATOM   1725  HG12ILE   110      24.566  35.374  36.273
ATOM   1726  HG13ILE   110      25.764  34.442  37.202
ATOM   1727  CD1 ILE   110      24.286  35.449  38.413
ATOM   1728  HD11ILE   110      23.707  36.372  38.382
ATOM   1729  HD12ILE   110      23.609  34.595  38.430
ATOM   1730  HD13ILE   110      24.905  35.439  39.311
ATOM   1731  C   ILE   110      26.502  39.033  37.174
ATOM   1732  O   ILE   110      26.655  39.650  38.234
ATOM   1733  N   THR   111      27.182  39.299  36.062
ATOM   1734  H   THR   111      27.076  38.677  35.274
ATOM   1735  CA  THR   111      28.118  40.407  35.946
ATOM   1736  HA  THR   111      28.886  40.177  36.685
ATOM   1737  CB  THR   111      28.767  40.409  34.546
ATOM   1738  HB  THR   111      28.055  40.818  33.830
ATOM   1739  CG2 THR   111      30.029  41.245  34.538
ATOM   1740  HG21THR   111      30.742  40.836  35.254
ATOM   1741  HG22THR   111      30.469  41.231  33.541
ATOM   1742  HG23THR   111      29.787  42.272  34.814
ATOM   1743  OG1 THR   111      29.259  39.098  34.242
ATOM   1744  HG1 THR   111      29.662  39.101  33.370
ATOM   1745  C   THR   111      27.434  41.745  36.222
ATOM   1746  O   THR   111      28.020  42.614  36.868
ATOM   1747  N   TYR   112      26.198  41.891  35.740
ATOM   1748  H   TYR   112      25.818  41.179  35.133
ATOM   1749  CA  TYR   112      25.394  43.083  35.997
ATOM   1750  HA  TYR   112      25.936  43.963  35.651
ATOM   1751  CB  TYR   112      24.043  43.021  35.268
ATOM   1752  HB2 TYR   112      24.227  42.855  34.207
ATOM   1753  HB3 TYR   112      23.499  42.171  35.679
ATOM   1754  CG  TYR   112      23.223  44.278  35.447
ATOM   1755  CD1 TYR   112      22.298  44.390  36.485
ATOM   1756  HD1 TYR   112      22.162  43.549  37.165
ATOM   1757  CE1 TYR   112      21.553  45.557  36.659
ATOM   1758  HE1 TYR   112      20.832  45.636  37.473
ATOM   1759  CZ  TYR   112      21.734  46.621  35.790
ATOM   1760  OH  TYR   112      21.001  47.772  35.954
ATOM   1761  HH  TYR   112      20.396  47.729  36.698
ATOM   1762  CE2 TYR   112      22.649  46.531  34.756
ATOM   1763  HE2 TYR   112      22.792  47.368  34.073
ATOM   1764  CD2 TYR   112      23.388  45.365  34.590
ATOM   1765  HD2 TYR   112      24.112  45.289  33.778
ATOM   1766  C   TYR   112      25.171  43.298  37.487
ATOM   1767  O   TYR   112      25.305  44.417  37.977
ATOM   1768  N   LEU   113      24.824  42.227  38.199
ATOM   1769  H   LEU   113      24.662  41.344  37.737
ATOM   1770  CA  LEU   113      24.593  42.309  39.638
ATOM   1771  HA  LEU   113      23.876  43.102  39.849
ATOM   1772  CB  LEU   113      24.032  40.986  40.179
ATOM   1773  HB2 LEU   113      24.734  40.255  39.778
ATOM   1774  HB3 LEU   113      24.110  41.006  41.266
ATOM   1775  CG  LEU   113      22.600  40.595  39.775
ATOM   1776  HG  LEU   113      22.502  40.664  38.692
ATOM   1777  CD1 LEU   113      22.301  39.171  40.223
ATOM   1778  HD11LEU   113      22.399  39.102  41.306
ATOM   1779  HD12LEU   113      21.285  38.904  39.932
ATOM   1780  HD13LEU   113      23.006  38.486  39.750
ATOM   1781  CD2 LEU   113      21.551  41.559  40.325
ATOM   1782  HD21LEU   113      21.744  42.562  39.944
ATOM   1783  HD22LEU   113      20.559  41.236  40.009
ATOM   1784  HD23LEU   113      21.600  41.569  41.413
ATOM   1785  C   LEU   113      25.878  42.698  40.372
ATOM   1786  O   LEU   113      25.856  43.529  41.280
ATOM   1787  N   ASH   114      26.991  42.103  39.948
ATOM   1788  H   ASH   114      26.925  41.406  39.221
ATOM   1789  CA  ASH   114      28.300  42.362  40.541
ATOM   1790  HA  ASH   114      28.249  42.234  41.623
ATOM   1791  CB  ASH   114      29.339  41.387  39.982
ATOM   1792  HB2 ASH   114      28.854  40.427  39.806
ATOM   1793  HB3 ASH   114      29.683  41.799  39.034
ATOM   1794  CG  ASH   114      30.530  41.192  40.913
ATOM   1795  OD1 ASH   114      30.345  41.025  42.142
ATOM   1796  OD2 ASH   114      31.702  41.171  40.497
ATOM   1797  HD1 ASH   114      31.107  41.232  42.662
ATOM   1798  C   ASH   114      28.763  43.802  40.333
ATOM   1799  O   ASH   114      29.259  44.429  41.267
ATOM   1800  N   HIE   115      28.583  44.314  39.113
ATOM   1801  H   HIE   115      28.206  43.719  38.389
ATOM   1802  CA  HIE   115      28.929  45.694  38.767
ATOM   1803  HA  HIE   115      29.973  45.883  39.016
ATOM   1804  CB  HIE   115      28.730  45.945  37.276
ATOM   1805  HB2 HIE   115      27.888  45.367  36.894
ATOM   1806  HB3 HIE   115      28.545  47.007  37.113
ATOM   1807  CG  HIE   115      29.911  45.584  36.437
ATOM   1808  ND1 HIE   115      30.703  46.530  35.822
ATOM   1809  CE1 HIE   115      31.656  45.924  35.136
ATOM   1810  HE1 HIE   115      32.392  46.501  34.576
ATOM   1811  NE2 HIE   115      31.509  44.619  35.285
ATOM   1812  HE2 HIE   115      32.093  43.905  34.873
ATOM   1813  CD2 HIE   115      30.426  44.380  36.094
ATOM   1814  HD2 HIE   115      30.142  43.356  36.337
ATOM   1815  C   HIE   115      28.092  46.695  39.540
ATOM   1816  O   HIE   115      28.633  47.627  40.135
ATOM   1817  N   ASN   116      26.775  46.500  39.514
ATOM   1818  H   ASN   116      26.386  45.781  38.922
ATOM   1819  CA  ASN   116      25.857  47.354  40.255
ATOM   1820  HA  ASN   116      25.938  48.379  39.894
ATOM   1821  CB  ASN   116      24.413  46.886  40.077
ATOM   1822  HB2 ASN   116      24.180  46.845  39.013
ATOM   1823  HB3 ASN   116      24.317  45.889  40.507
ATOM   1824  CG  ASN   116      23.420  47.801  40.754
ATOM   1825  OD1 ASN   116      22.801  47.429  41.751
ATOM   1826  ND2 ASN   116      23.269  49.006  40.222
ATOM   1827  HD21ASN   116      22.618  49.659  40.635
ATOM   1828  HD22ASN   116      23.805  49.266  39.406
ATOM   1829  C   ASN   116      26.215  47.430  41.736
ATOM   1830  O   ASN   116      26.250  48.516  42.312
ATOM   1831  N   ASN   117      26.497  46.278  42.336
ATOM   1832  H   ASN   117      26.450  45.414  41.815
ATOM   1833  CA  ASN   117      26.792  46.210  43.764
ATOM   1834  HA  ASN   117      26.020  46.746  44.316
ATOM   1835  CB  ASN   117      26.834  44.765  44.262
ATOM   1836  HB2 ASN   117      25.879  44.280  44.056
ATOM   1837  HB3 ASN   117      27.629  44.242  43.731
ATOM   1838  CG  ASN   117      27.108  44.680  45.753
ATOM   1839  OD1 ASN   117      28.199  44.293  46.175
ATOM   1840  ND2 ASN   117      26.123  45.056  46.558
ATOM   1841  HD21ASN   117      26.251  45.020  47.559
ATOM   1842  HD22ASN   117      25.249  45.377  46.166
ATOM   1843  C   ASN   117      28.085  46.915  44.145
ATOM   1844  O   ASN   117      28.165  47.532  45.207
ATOM   1845  N   PHE   118      29.094  46.813  43.282
ATOM   1846  H   PHE   118      29.012  46.244  42.452
ATOM   1847  CA  PHE   118      30.373  47.448  43.560
ATOM   1848  HA  PHE   118      30.728  47.111  44.534
ATOM   1849  CB  PHE   118      31.434  47.112  42.509
ATOM   1850  HB2 PHE   118      31.790  46.098  42.694
ATOM   1851  HB3 PHE   118      31.057  47.184  41.489
ATOM   1852  CG  PHE   118      32.637  48.009  42.586
ATOM   1853  CD1 PHE   118      33.552  47.866  43.624
ATOM   1854  HD1 PHE   118      33.401  47.076  44.359
ATOM   1855  CE1 PHE   118      34.648  48.714  43.730
ATOM   1856  HE1 PHE   118      35.360  48.591  44.546
ATOM   1857  CZ  PHE   118      34.833  49.719  42.795
ATOM   1858  HZ  PHE   118      35.695  50.383  42.870
ATOM   1859  CE2 PHE   118      33.917  49.882  41.758
ATOM   1860  HE2 PHE   118      34.057  50.675  41.024
ATOM   1861  CD2 PHE   118      32.824  49.031  41.661
ATOM   1862  HD2 PHE   118      32.103  49.161  40.854
ATOM   1863  C   PHE   118      30.242  48.965  43.692
ATOM   1864  O   PHE   118      30.673  49.533  44.695
ATOM   1865  N   TRP   119      29.665  49.611  42.676
ATOM   1866  H   TRP   119      29.371  49.095  41.858
ATOM   1867  CA  TRP   119      29.493  51.067  42.676
ATOM   1868  HA  TRP   119      30.460  51.546  42.829
ATOM   1869  CB  TRP   119      28.909  51.556  41.352
ATOM   1870  HB2 TRP   119      27.942  51.088  41.170
ATOM   1871  HB3 TRP   119      28.790  52.639  41.377
ATOM   1872  CG  TRP   119      29.762  51.247  40.168
ATOM   1873  CD1 TRP   119      29.495  50.345  39.175
ATOM   1874  HD1 TRP   119      28.560  49.791  39.255
ATOM   1875  NE1 TRP   119      30.514  50.336  38.253
ATOM   1876  HE1 TRP   119      30.553  49.758  37.426
ATOM   1877  CE2 TRP   119      31.468  51.245  38.636
ATOM   1878  CZ2 TRP   119      32.675  51.595  38.024
ATOM   1879  HZ2 TRP   119      32.953  51.093  37.096
ATOM   1880  CH2 TRP   119      33.440  52.556  38.635
ATOM   1881  HH2 TRP   119      34.388  52.855  38.187
ATOM   1882  CZ3 TRP   119      33.029  53.168  39.832
ATOM   1883  HZ3 TRP   119      33.643  53.931  40.310
ATOM   1884  CE3 TRP   119      31.831  52.820  40.440
ATOM   1885  HE3 TRP   119      31.560  53.326  41.367
ATOM   1886  CD2 TRP   119      31.024  51.840  39.840
ATOM   1887  C   TRP   119      28.607  51.526  43.827
ATOM   1888  O   TRP   119      28.917  52.509  44.500
ATOM   1889  N   ARN   120      27.509  50.803  44.042
ATOM   1890  H   ARN   120      27.276  50.061  43.398
ATOM   1891  CA  ARN   120      26.588  51.085  45.136
ATOM   1892  HA  ARN   120      26.214  52.106  45.057
ATOM   1893  CB  ARN   120      25.401  50.124  45.080
ATOM   1894  HB2 ARN   120      24.967  50.221  44.085
ATOM   1895  HB3 ARN   120      25.805  49.120  45.204
ATOM   1896  CG  ARN   120      24.326  50.370  46.126
ATOM   1897  HG2 ARN   120      24.797  50.280  47.106
ATOM   1898  HG3 ARN   120      23.964  51.389  45.990
ATOM   1899  CD  ARN   120      23.156  49.399  46.034
ATOM   1900  HD2 ARN   120      22.436  49.641  46.816
ATOM   1901  HD3 ARN   120      22.683  49.511  45.058
ATOM   1902  NE  ARN   120      23.574  48.006  46.195
ATOM   1903  HE  ARN   120      24.406  47.837  46.742
ATOM   1904  CZ  ARN   120      22.934  46.964  45.674
ATOM   1905  NH1 ARN   120      21.841  47.140  44.940
ATOM   1906  HH11ARN   120      21.492  48.074  44.776
ATOM   1907  NH2 ARN   120      23.385  45.737  45.884
ATOM   1908  HH21ARN   120      24.216  45.597  46.442
ATOM   1909  HH22ARN   120      22.897  44.948  45.487
ATOM   1910  C   ARN   120      27.281  51.001  46.500
ATOM   1911  O   ARN   120      27.087  51.880  47.346
ATOM   1912  N   THR   121      28.086  49.951  46.699
ATOM   1913  H   THR   121      28.151  49.241  45.983
ATOM   1914  CA  THR   121      28.795  49.729  47.966
ATOM   1915  HA  THR   121      28.007  49.765  48.718
ATOM   1916  CB  THR   121      29.453  48.321  48.001
ATOM   1917  HB  THR   121      30.209  48.271  47.218
ATOM   1918  CG2 THR   121      30.105  48.045  49.358
ATOM   1919  HG21THR   121      29.349  48.094  50.142
ATOM   1920  HG22THR   121      30.556  47.053  49.351
ATOM   1921  HG23THR   121      30.876  48.792  49.550
ATOM   1922  OG1 THR   121      28.430  47.314  47.922
ATOM   1923  HG1 THR   121      28.836  46.444  47.943
ATOM   1924  C   THR   121      29.821  50.823  48.257
ATOM   1925  O   THR   121      29.957  51.262  49.402
ATOM   1926  N   MET   122      30.529  51.264  47.219
ATOM   1927  H   MET   122      30.444  50.805  46.323
ATOM   1928  CA  MET   122      31.483  52.367  47.347
ATOM   1929  HA  MET   122      32.261  52.100  48.063
ATOM   1930  CB  MET   122      32.139  52.669  46.007
ATOM   1931  HB2 MET   122      31.345  52.912  45.301
ATOM   1932  HB3 MET   122      32.781  53.539  46.144
ATOM   1933  CG  MET   122      32.957  51.520  45.468
ATOM   1934  HG2 MET   122      32.592  50.595  45.912
ATOM   1935  HG3 MET   122      32.828  51.479  44.386
ATOM   1936  SD  MET   122      34.683  51.706  45.843
ATOM   1937  CE  MET   122      35.112  52.920  44.670
ATOM   1938  HE1 MET   122      34.520  53.818  44.843
ATOM   1939  HE2 MET   122      36.171  53.159  44.764
ATOM   1940  HE3 MET   122      34.914  52.542  43.667
ATOM   1941  C   MET   122      30.822  53.635  47.897
ATOM   1942  O   MET   122      31.346  54.268  48.810
ATOM   1943  N   ASP   123      29.665  53.989  47.339
ATOM   1944  H   ASP   123      29.341  53.516  46.508
ATOM   1945  CA  ASP   123      28.899  55.129  47.828
ATOM   1946  HA  ASP   123      29.568  55.973  47.993
ATOM   1947  CB  ASP   123      27.821  55.548  46.817
ATOM   1948  HB2 ASP   123      27.251  54.658  46.552
ATOM   1949  HB3 ASP   123      27.164  56.268  47.306
ATOM   1950  CG  ASP   123      28.412  56.177  45.543
ATOM   1951  OD1 ASP   123      29.486  56.820  45.608
ATOM   1952  OD2 ASP   123      27.860  56.077  44.426
ATOM   1953  C   ASP   123      28.294  54.868  49.214
ATOM   1954  O   ASP   123      28.294  55.764  50.052
ATOM   1955  N   ASH   124      27.803  53.646  49.441
ATOM   1956  H   ASH   124      27.780  52.986  48.677
ATOM   1957  CA  ASH   124      27.291  53.212  50.753
ATOM   1958  HA  ASH   124      26.399  53.787  51.005
ATOM   1959  CB  ASH   124      26.925  51.719  50.736
ATOM   1960  HB2 ASH   124      27.736  51.188  50.239
ATOM   1961  HB3 ASH   124      26.857  51.389  51.773
ATOM   1962  CG  ASH   124      25.613  51.424  50.024
ATOM   1963  OD1 ASH   124      24.871  52.361  49.651
ATOM   1964  OD2 ASH   124      25.242  50.253  49.791
ATOM   1965  HD1 ASH   124      25.321  53.191  49.601
ATOM   1966  C   ASH   124      28.329  53.421  51.857
ATOM   1967  O   ASH   124      28.034  54.015  52.899
ATOM   1968  N   MET   125      29.539  52.922  51.612
ATOM   1969  H   MET   125      29.685  52.391  50.765
ATOM   1970  CA  MET   125      30.649  53.040  52.555
ATOM   1971  HA  MET   125      30.346  52.668  53.534
ATOM   1972  CB  MET   125      31.847  52.218  52.069
ATOM   1973  HB2 MET   125      32.025  52.491  51.029
ATOM   1974  HB3 MET   125      32.706  52.512  52.673
ATOM   1975  CG  MET   125      31.646  50.704  52.172
ATOM   1976  HG2 MET   125      31.661  50.431  53.227
ATOM   1977  HG3 MET   125      30.671  50.462  51.748
ATOM   1978  SD  MET   125      32.922  49.770  51.298
ATOM   1979  CE  MET   125      34.066  49.420  52.654
ATOM   1980  HE1 MET   125      33.552  48.845  53.424
ATOM   1981  HE2 MET   125      34.912  48.846  52.277
ATOM   1982  HE3 MET   125      34.423  50.357  53.079
ATOM   1983  C   MET   125      31.031  54.507  52.766
ATOM   1984  O   MET   125      31.302  54.926  53.893
ATOM   1985  N   GLY   126      31.021  55.283  51.679
ATOM   1986  H   GLY   126      30.770  54.879  50.789
ATOM   1987  CA  GLY   126      31.359  56.700  51.723
ATOM   1988  HA2 GLY   126      32.389  56.777  52.074
ATOM   1989  HA3 GLY   126      31.293  57.082  50.705
ATOM   1990  C   GLY   126      30.465  57.539  52.625
ATOM   1991  O   GLY   126      30.919  58.510  53.237
ATOM   1992  N   ARN   127      29.193  57.158  52.718
ATOM   1993  H   ARN   127      28.860  56.393  52.150
ATOM   1994  CA  ARN   127      28.229  57.870  53.560
ATOM   1995  HA  ARN   127      28.255  58.935  53.329
ATOM   1996  CB  ARN   127      26.810  57.352  53.315
ATOM   1997  HB2 ARN   127      26.881  56.282  53.115
ATOM   1998  HB3 ARN   127      26.239  57.513  54.229
ATOM   1999  CG  ARN   127      26.113  58.034  52.160
ATOM   2000  HG2 ARN   127      26.020  59.088  52.423
ATOM   2001  HG3 ARN   127      26.764  57.933  51.291
ATOM   2002  CD  ARN   127      24.747  57.474  51.834
ATOM   2003  HD2 ARN   127      24.605  56.516  52.334
ATOM   2004  HD3 ARN   127      23.971  58.169  52.154
ATOM   2005  NE  ARN   127      24.628  57.272  50.395
ATOM   2006  HE  ARN   127      24.732  58.090  49.812
ATOM   2007  CZ  ARN   127      24.410  56.099  49.808
ATOM   2008  NH1 ARN   127      24.246  54.994  50.529
ATOM   2009  HH11ARN   127      24.288  55.042  51.537
ATOM   2010  NH2 ARN   127      24.340  56.031  48.488
ATOM   2011  HH21ARN   127      24.452  56.870  47.936
ATOM   2012  HH22ARN   127      24.174  55.142  48.039
ATOM   2013  C   ARN   127      28.557  57.796  55.049
ATOM   2014  O   ARN   127      28.075  58.617  55.833
ATOM   2015  N   GLH   128      29.380  56.822  55.429
ATOM   2016  H   GLH   128      29.668  56.124  54.759
ATOM   2017  CA  GLH   128      29.819  56.676  56.816
ATOM   2018  HA  GLH   128      29.089  57.128  57.488
ATOM   2019  CB  GLH   128      29.957  55.185  57.172
ATOM   2020  HB2 GLH   128      30.666  54.754  56.466
ATOM   2021  HB3 GLH   128      30.371  55.135  58.179
ATOM   2022  CG  GLH   128      28.650  54.401  57.121
ATOM   2023  HG2 GLH   128      28.231  54.525  56.122
ATOM   2024  HG3 GLH   128      28.891  53.351  57.285
ATOM   2025  CD  GLH   128      27.632  54.857  58.160
ATOM   2026  OE1 GLH   128      28.034  55.322  59.252
ATOM   2027  OE2 GLH   128      26.414  54.756  57.897
ATOM   2028  HE1 GLH   128      27.413  55.909  59.654
ATOM   2029  C   GLH   128      31.133  57.423  57.115
ATOM   2030  O   GLH   128      31.641  57.375  58.240
ATOM   2031  N   ILE   129      31.675  58.109  56.111
ATOM   2032  H   ILE   129      31.225  58.125  55.207
ATOM   2033  CA  ILE   129      32.958  58.800  56.260
ATOM   2034  HA  ILE   129      33.412  58.622  57.235
ATOM   2035  CB  ILE   129      33.949  58.369  55.141
ATOM   2036  HB  ILE   129      33.513  58.608  54.171
ATOM   2037  CG2 ILE   129      35.284  59.100  55.293
ATOM   2038  HG21ILE   129      35.721  58.861  56.262
ATOM   2039  HG22ILE   129      35.963  58.785  54.501
ATOM   2040  HG23ILE   129      35.120  60.175  55.224
ATOM   2041  CG1 ILE   129      34.145  56.847  55.129
ATOM   2042  HG12ILE   129      34.763  56.592  55.990
ATOM   2043  HG13ILE   129      33.160  56.393  55.242
ATOM   2044  CD1 ILE   129      34.802  56.323  53.861
ATOM   2045  HD11ILE   129      35.787  56.777  53.747
ATOM   2046  HD12ILE   129      34.907  55.240  53.926
ATOM   2047  HD13ILE   129      34.184  56.577  52.999
ATOM   2048  C   ILE   129      32.781  60.324  56.249
ATOM   2049  O   ILE   129      32.416  60.888  55.222
ATOM   2050  N   PRO   130      33.027  60.986  57.383
ATOM   2051  CD  PRO   130      33.360  60.397  58.694
ATOM   2052  HD2 PRO   130      34.433  60.217  58.768
ATOM   2053  HD3 PRO   130      32.824  59.458  58.837
ATOM   2054  CG  PRO   130      32.888  61.477  59.634
ATOM   2055  HG2 PRO   130      33.409  61.402  60.589
ATOM   2056  HG3 PRO   130      31.814  61.392  59.798
ATOM   2057  CB  PRO   130      33.223  62.760  58.926
ATOM   2058  HB2 PRO   130      34.280  62.982  59.074
ATOM   2059  HB3 PRO   130      32.625  63.614  59.243
ATOM   2060  CA  PRO   130      32.957  62.454  57.443
ATOM   2061  HA  PRO   130      31.961  62.762  57.125
ATOM   2062  C   PRO   130      34.006  63.114  56.544
ATOM   2063  O   PRO   130      35.183  62.731  56.577
ATOM   2064  N   SER   131      33.572  64.080  55.734
ATOM   2065  H   SER   131      32.591  64.319  55.734
ATOM   2066  CA  SER   131      34.460  64.776  54.787
ATOM   2067  HA  SER   131      34.913  64.051  54.110
ATOM   2068  CB  SER   131      33.676  65.799  53.957
ATOM   2069  HB2 SER   131      33.006  66.344  54.620
ATOM   2070  HB3 SER   131      34.384  66.494  53.504
ATOM   2071  OG  SER   131      32.921  65.165  52.939
ATOM   2072  HG  SER   131      32.442  65.828  52.437
ATOM   2073  C   SER   131      35.634  65.477  55.472
ATOM   2074  O   SER   131      36.761  65.443  54.973
ATOM   2075  N   ASP   132      35.358  66.108  56.612
ATOM   2076  H   ASP   132      34.403  66.126  56.942
ATOM   2077  CA  ASP   132      36.362  66.875  57.350
ATOM   2078  HA  ASP   132      37.142  67.215  56.669
ATOM   2079  CB  ASP   132      35.719  68.105  58.014
ATOM   2080  HB2 ASP   132      36.512  68.638  58.537
ATOM   2081  HB3 ASP   132      35.310  68.741  57.229
ATOM   2082  CG  ASP   132      34.612  67.740  59.002
ATOM   2083  OD1 ASP   132      34.143  66.578  59.013
ATOM   2084  OD2 ASP   132      34.137  68.567  59.807
ATOM   2085  C   ASP   132      37.147  66.059  58.385
ATOM   2086  O   ASP   132      38.034  66.602  59.058
ATOM   2087  N   ALA   133      36.820  64.772  58.508
ATOM   2088  H   ALA   133      36.047  64.411  57.968
ATOM   2089  CA  ALA   133      37.481  63.873  59.463
ATOM   2090  HA  ALA   133      38.553  64.057  59.385
ATOM   2091  CB  ALA   133      37.030  64.189  60.905
ATOM   2092  HB1 ALA   133      35.961  64.001  61.001
ATOM   2093  HB2 ALA   133      37.574  63.554  61.604
ATOM   2094  HB3 ALA   133      37.236  65.236  61.130
ATOM   2095  C   ALA   133      37.246  62.391  59.138
ATOM   2096  O   ALA   133      36.501  61.717  59.851
ATOM   2097  N   PRO   134      37.870  61.884  58.070
ATOM   2098  CD  PRO   134      38.759  62.610  57.141
ATOM   2099  HD2 PRO   134      39.428  63.252  57.713
ATOM   2100  HD3 PRO   134      38.154  63.221  56.470
ATOM   2101  CG  PRO   134      39.480  61.529  56.425
ATOM   2102  HG2 PRO   134      40.405  61.298  56.954
ATOM   2103  HG3 PRO   134      39.714  61.857  55.412
ATOM   2104  CB  PRO   134      38.553  60.351  56.405
ATOM   2105  HB2 PRO   134      39.119  59.420  56.432
ATOM   2106  HB3 PRO   134      37.915  60.363  55.521
ATOM   2107  CA  PRO   134      37.694  60.478  57.674
ATOM   2108  HA  PRO   134      36.636  60.335  57.455
ATOM   2109  C   PRO   134      38.135  59.472  58.742
ATOM   2110  O   PRO   134      37.573  58.385  58.796
ATOM   2111  N   TRP   135      39.105  59.841  59.579
ATOM   2112  H   TRP   135      39.592  60.709  59.405
ATOM   2113  CA  TRP   135      39.559  59.001  60.693
ATOM   2114  HA  TRP   135      39.775  57.995  60.334
ATOM   2115  CB  TRP   135      40.837  59.585  61.317
ATOM   2116  HB2 TRP   135      41.054  59.060  62.248
ATOM   2117  HB3 TRP   135      41.695  59.507  60.649
ATOM   2118  CG  TRP   135      40.694  61.046  61.668
ATOM   2119  CD1 TRP   135      40.194  61.568  62.830
ATOM   2120  HD1 TRP   135      39.882  60.855  63.594
ATOM   2121  NE1 TRP   135      40.197  62.942  62.774
ATOM   2122  HE1 TRP   135      39.895  63.560  63.513
ATOM   2123  CE2 TRP   135      40.694  63.337  61.560
ATOM   2124  CZ2 TRP   135      40.899  64.623  61.044
ATOM   2125  HZ2 TRP   135      40.632  65.479  61.664
ATOM   2126  CH2 TRP   135      41.428  64.725  59.781
ATOM   2127  HH2 TRP   135      41.598  65.710  59.346
ATOM   2128  CZ3 TRP   135      41.757  63.580  59.029
ATOM   2129  HZ3 TRP   135      42.175  63.669  58.026
ATOM   2130  CE3 TRP   135      41.560  62.302  59.544
ATOM   2131  HE3 TRP   135      41.840  61.450  58.925
ATOM   2132  CD2 TRP   135      41.018  62.166  60.835
ATOM   2133  C   TRP   135      38.482  58.794  61.775
ATOM   2134  O   TRP   135      38.672  58.001  62.691
ATOM   2135  N   LYN   136      37.359  59.505  61.656
ATOM   2136  H   LYN   136      37.297  60.205  60.930
ATOM   2137  CA  LYN   136      36.235  59.371  62.589
ATOM   2138  HA  LYN   136      36.581  58.906  63.512
ATOM   2139  CB  LYN   136      35.637  60.740  62.925
ATOM   2140  HB2 LYN   136      35.579  61.297  61.989
ATOM   2141  HB3 LYN   136      34.631  60.560  63.303
ATOM   2142  CG  LYN   136      36.420  61.541  63.939
ATOM   2143  HG2 LYN   136      36.613  60.921  64.815
ATOM   2144  HG3 LYN   136      37.368  61.850  63.498
ATOM   2145  CD  LYN   136      35.632  62.769  64.353
ATOM   2146  HD2 LYN   136      35.558  63.434  63.493
ATOM   2147  HD3 LYN   136      34.633  62.449  64.650
ATOM   2148  CE  LYN   136      36.294  63.506  65.511
ATOM   2149  HE2 LYN   136      35.909  63.106  66.449
ATOM   2150  HE3 LYN   136      37.371  63.343  65.461
ATOM   2151  NZ  LYN   136      36.008  64.972  65.440
ATOM   2152  HZ1 LYN   136      35.011  65.123  65.486
ATOM   2153  HZ2 LYN   136      36.456  65.440  66.215
ATOM   2154  C   LYN   136      35.126  58.441  62.090
ATOM   2155  O   LYN   136      34.114  58.250  62.779
ATOM   2156  N   ALA   137      35.307  57.874  60.897
ATOM   2157  H   ALA   137      36.067  58.176  60.305
ATOM   2158  CA  ALA   137      34.406  56.836  60.393
ATOM   2159  HA  ALA   137      33.392  57.221  60.282
ATOM   2160  CB  ALA   137      34.884  56.322  59.038
ATOM   2161  HB1 ALA   137      35.894  55.925  59.135
ATOM   2162  HB2 ALA   137      34.216  55.533  58.692
ATOM   2163  HB3 ALA   137      34.883  57.140  58.318
ATOM   2164  C   ALA   137      34.351  55.696  61.411
ATOM   2165  O   ALA   137      35.384  55.350  61.980
ATOM   2166  N   PRO   138      33.162  55.139  61.656
ATOM   2167  CD  PRO   138      31.883  55.512  61.021
ATOM   2168  HD2 PRO   138      31.880  55.175  59.985
ATOM   2169  HD3 PRO   138      31.766  56.596  61.050
ATOM   2170  CG  PRO   138      30.849  54.796  61.869
ATOM   2171  HG2 PRO   138      30.002  54.510  61.247
ATOM   2172  HG3 PRO   138      30.508  55.458  62.665
ATOM   2173  CB  PRO   138      31.537  53.607  62.428
ATOM   2174  HB2 PRO   138      31.508  52.787  61.710
ATOM   2175  HB3 PRO   138      31.103  53.278  63.373
ATOM   2176  CA  PRO   138      32.987  54.059  62.647
ATOM   2177  HA  PRO   138      33.150  54.491  63.634
ATOM   2178  C   PRO   138      33.942  52.881  62.444
ATOM   2179  O   PRO   138      34.459  52.353  63.430
ATOM   2180  N   LEU   139      34.177  52.498  61.190
ATOM   2181  H   LEU   139      33.650  52.917  60.437
ATOM   2182  CA  LEU   139      35.098  51.408  60.869
ATOM   2183  HA  LEU   139      35.392  50.894  61.785
ATOM   2184  CB  LEU   139      34.432  50.390  59.926
ATOM   2185  HB2 LEU   139      34.384  50.940  58.987
ATOM   2186  HB3 LEU   139      35.124  49.554  59.822
ATOM   2187  CG  LEU   139      33.031  49.856  60.280
ATOM   2188  HG  LEU   139      32.338  50.694  60.360
ATOM   2189  CD1 LEU   139      32.545  48.899  59.202
ATOM   2190  HD11LEU   139      33.237  48.060  59.122
ATOM   2191  HD12LEU   139      31.554  48.528  59.464
ATOM   2192  HD13LEU   139      32.497  49.421  58.247
ATOM   2193  CD2 LEU   139      33.004  49.173  61.637
ATOM   2194  HD21LEU   139      33.300  49.884  62.408
ATOM   2195  HD22LEU   139      31.996  48.812  61.844
ATOM   2196  HD23LEU   139      33.697  48.331  61.635
ATOM   2197  C   LEU   139      36.429  51.916  60.289
ATOM   2198  O   LEU   139      37.066  51.236  59.472
ATOM   2199  N   ALA   140      36.851  53.099  60.738
ATOM   2200  H   ALA   140      36.287  53.602  61.408
ATOM   2201  CA  ALA   140      38.045  53.758  60.202
ATOM   2202  HA  ALA   140      37.795  53.991  59.167
ATOM   2203  CB  ALA   140      38.324  55.064  60.942
ATOM   2204  HB1 ALA   140      38.584  54.846  61.978
ATOM   2205  HB2 ALA   140      39.152  55.584  60.461
ATOM   2206  HB3 ALA   140      37.435  55.694  60.916
ATOM   2207  C   ALA   140      39.293  52.871  60.180
ATOM   2208  O   ALA   140      39.938  52.738  59.139
ATOM   2209  N   GLH   141      39.617  52.265  61.324
ATOM   2210  H   GLH   141      39.058  52.425  62.149
ATOM   2211  CA  GLH   141      40.821  51.441  61.451
ATOM   2212  HA  GLH   141      41.686  52.014  61.114
ATOM   2213  CB  GLH   141      41.058  51.005  62.905
ATOM   2214  HB2 GLH   141      40.155  50.490  63.235
ATOM   2215  HB3 GLH   141      41.893  50.304  62.896
ATOM   2216  CG  GLH   141      41.367  52.151  63.862
ATOM   2217  HG2 GLH   141      41.732  52.984  63.261
ATOM   2218  HG3 GLH   141      40.432  52.436  64.345
ATOM   2219  CD  GLH   141      42.402  51.798  64.925
ATOM   2220  OE1 GLH   141      42.408  50.637  65.419
ATOM   2221  OE2 GLH   141      43.216  52.691  65.273
ATOM   2222  HE1 GLH   141      42.564  49.963  64.775
ATOM   2223  C   GLH   141      40.775  50.225  60.528
ATOM   2224  O   GLH   141      41.736  49.957  59.810
ATOM   2225  N   GLH   142      39.654  49.508  60.550
ATOM   2226  H   GLH   142      38.925  49.755  61.205
ATOM   2227  CA  GLH   142      39.459  48.329  59.708
ATOM   2228  HA  GLH   142      40.194  47.565  59.960
ATOM   2229  CB  GLH   142      38.056  47.753  59.929
ATOM   2230  HB2 GLH   142      37.977  47.519  60.991
ATOM   2231  HB3 GLH   142      37.349  48.543  59.678
ATOM   2232  CG  GLH   142      37.739  46.509  59.111
ATOM   2233  HG2 GLH   142      37.868  46.757  58.058
ATOM   2234  HG3 GLH   142      38.457  45.740  59.394
ATOM   2235  CD  GLH   142      36.329  45.993  59.340
ATOM   2236  OE1 GLH   142      35.806  45.285  58.452
ATOM   2237  OE2 GLH   142      35.741  46.285  60.405
ATOM   2238  HE1 GLH   142      36.209  45.398  57.605
ATOM   2239  C   GLH   142      39.682  48.647  58.222
ATOM   2240  O   GLH   142      40.402  47.926  57.527
ATOM   2241  N   TRP   143      39.065  49.727  57.749
ATOM   2242  H   TRP   143      38.462  50.264  58.355
ATOM   2243  CA  TRP   143      39.160  50.117  56.341
ATOM   2244  HA  TRP   143      39.069  49.233  55.709
ATOM   2245  CB  TRP   143      38.046  51.099  55.973
ATOM   2246  HB2 TRP   143      38.062  51.947  56.659
ATOM   2247  HB3 TRP   143      38.181  51.456  54.952
ATOM   2248  CG  TRP   143      36.656  50.512  56.045
ATOM   2249  CD1 TRP   143      36.321  49.200  56.260
ATOM   2250  HD1 TRP   143      37.145  48.499  56.397
ATOM   2251  NE1 TRP   143      34.955  49.051  56.253
ATOM   2252  HE1 TRP   143      34.458  48.181  56.379
ATOM   2253  CE2 TRP   143      34.375  50.274  56.037
ATOM   2254  CZ2 TRP   143      33.020  50.625  55.945
ATOM   2255  HZ2 TRP   143      32.272  49.842  56.067
ATOM   2256  CH2 TRP   143      32.720  51.939  55.706
ATOM   2257  HH2 TRP   143      31.679  52.249  55.622
ATOM   2258  CZ3 TRP   143      33.734  52.907  55.565
ATOM   2259  HZ3 TRP   143      33.489  53.952  55.378
ATOM   2260  CE3 TRP   143      35.081  52.557  55.660
ATOM   2261  HE3 TRP   143      35.825  53.346  55.549
ATOM   2262  CD2 TRP   143      35.418  51.217  55.896
ATOM   2263  C   TRP   143      40.525  50.704  55.981
ATOM   2264  O   TRP   143      40.984  50.558  54.845
ATOM   2265  N   ASP   144      41.169  51.354  56.950
ATOM   2266  H   ASP   144      40.701  51.521  57.829
ATOM   2267  CA  ASP   144      42.502  51.928  56.752
ATOM   2268  HA  ASP   144      42.568  52.387  55.766
ATOM   2269  CB  ASP   144      42.775  53.001  57.810
ATOM   2270  HB2 ASP   144      41.847  53.543  57.992
ATOM   2271  HB3 ASP   144      43.079  52.485  58.721
ATOM   2272  CG  ASP   144      43.862  53.980  57.396
ATOM   2273  OD1 ASP   144      43.921  54.385  56.210
ATOM   2274  OD2 ASP   144      44.703  54.413  58.202
ATOM   2275  C   ASP   144      43.642  50.896  56.735
ATOM   2276  O   ASP   144      44.708  51.161  56.173
ATOM   2277  N   ASN   145      43.415  49.732  57.343
ATOM   2278  H   ASN   145      42.529  49.586  57.807
ATOM   2279  CA  ASN   145      44.427  48.667  57.423
ATOM   2280  HA  ASN   145      45.427  49.101  57.402
ATOM   2281  CB  ASN   145      44.262  47.882  58.725
ATOM   2282  HB2 ASN   145      43.242  47.499  58.774
ATOM   2283  HB3 ASN   145      44.963  47.047  58.720
ATOM   2284  CG  ASN   145      44.523  48.727  59.956
ATOM   2285  OD1 ASN   145      45.027  49.844  59.866
ATOM   2286  ND2 ASN   145      44.178  48.192  61.119
ATOM   2287  HD21ASN   145      44.328  48.709  61.974
ATOM   2288  HD22ASN   145      43.766  47.270  61.145
ATOM   2289  C   ASN   145      44.372  47.712  56.232
ATOM   2290  O   ASN   145      45.006  46.653  56.230
ATOM   2291  N   MET   146      43.610  48.125  55.229
ATOM   2292  H   MET   146      43.310  49.089  55.264
ATOM   2293  CA  MET   146      43.276  47.343  54.056
ATOM   2294  HA  MET   146      43.724  46.350  54.098
ATOM   2295  CB  MET   146      41.756  47.193  54.031
ATOM   2296  HB2 MET   146      41.420  47.449  55.036
ATOM   2297  HB3 MET   146      41.398  47.944  53.327
ATOM   2298  CG  MET   146      41.212  45.854  53.651
ATOM   2299  HG2 MET   146      41.582  45.552  52.671
ATOM   2300  HG3 MET   146      41.486  45.102  54.390
ATOM   2301  SD  MET   146      39.399  45.998  53.587
ATOM   2302  CE  MET   146      38.977  45.752  55.259
ATOM   2303  HE1 MET   146      39.450  46.520  55.871
ATOM   2304  HE2 MET   146      37.895  45.812  55.375
ATOM   2305  HE3 MET   146      39.322  44.769  55.581
ATOM   2306  C   MET   146      43.668  48.185  52.843
ATOM   2307  O   MET   146      43.418  49.396  52.838
ATOM   2308  N   THR   147      44.245  47.565  51.819
ATOM   2309  H   THR   147      44.606  46.626  51.908
ATOM   2310  CA  THR   147      44.415  48.253  50.541
ATOM   2311  HA  THR   147      44.646  49.289  50.791
ATOM   2312  CB  THR   147      45.581  47.673  49.721
ATOM   2313  HB  THR   147      45.745  48.312  48.853
ATOM   2314  CG2 THR   147      46.873  47.600  50.555
ATOM   2315  HG21THR   147      46.710  46.962  51.423
ATOM   2316  HG22THR   147      47.677  47.186  49.946
ATOM   2317  HG23THR   147      47.149  48.601  50.888
ATOM   2318  OG1 THR   147      45.286  46.315  49.363
ATOM   2319  HG1 THR   147      46.014  45.954  48.851
ATOM   2320  C   THR   147      43.126  48.167  49.725
ATOM   2321  O   THR   147      42.257  47.340  50.011
ATOM   2322  N   MET   148      43.008  49.022  48.711
ATOM   2323  H   MET   148      43.671  49.776  48.604
ATOM   2324  CA  MET   148      41.893  48.942  47.774
ATOM   2325  HA  MET   148      40.952  49.010  48.320
ATOM   2326  CB  MET   148      41.951  50.082  46.756
ATOM   2327  HB2 MET   148      43.002  50.325  46.604
ATOM   2328  HB3 MET   148      41.526  49.706  45.825
ATOM   2329  CG  MET   148      41.199  51.330  47.188
ATOM   2330  HG2 MET   148      41.785  51.791  47.983
ATOM   2331  HG3 MET   148      41.171  51.995  46.325
ATOM   2332  SD  MET   148      39.504  51.047  47.781
ATOM   2333  CE  MET   148      38.682  50.496  46.256
ATOM   2334  HE1 MET   148      39.168  49.593  45.886
ATOM   2335  HE2 MET   148      37.633  50.285  46.464
ATOM   2336  HE3 MET   148      38.752  51.280  45.501
ATOM   2337  C   MET   148      41.870  47.590  47.058
ATOM   2338  O   MET   148      40.800  47.072  46.747
ATOM   2339  N   LYN   149      43.054  47.024  46.824
ATOM   2340  H   LYN   149      43.897  47.552  47.001
ATOM   2341  CA  LYN   149      43.179  45.700  46.212
ATOM   2342  HA  LYN   149      42.648  45.681  45.260
ATOM   2343  CB  LYN   149      44.653  45.366  45.958
ATOM   2344  HB2 LYN   149      44.958  45.930  45.076
ATOM   2345  HB3 LYN   149      45.211  45.720  46.825
ATOM   2346  CG  LYN   149      44.939  43.888  45.740
ATOM   2347  HG2 LYN   149      45.785  43.609  46.368
ATOM   2348  HG3 LYN   149      44.058  43.323  46.045
ATOM   2349  CD  LYN   149      45.257  43.582  44.308
ATOM   2350  HD2 LYN   149      44.410  43.065  43.859
ATOM   2351  HD3 LYN   149      45.436  44.517  43.776
ATOM   2352  CE  LYN   149      46.499  42.699  44.217
ATOM   2353  HE2 LYN   149      46.842  42.692  43.182
ATOM   2354  HE3 LYN   149      47.274  43.125  44.853
ATOM   2355  NZ  LYN   149      46.209  41.302  44.655
ATOM   2356  HZ1 LYN   149      45.490  40.906  44.065
ATOM   2357  HZ2 LYN   149      47.048  40.745  44.582
ATOM   2358  C   LYN   149      42.487  44.609  47.042
ATOM   2359  O   LYN   149      41.755  43.782  46.495
ATOM   2360  N   GLH   150      42.710  44.626  48.355
ATOM   2361  H   GLH   150      43.387  45.276  48.730
ATOM   2362  CA  GLH   150      42.026  43.719  49.287
ATOM   2363  HA  GLH   150      42.228  42.685  49.007
ATOM   2364  CB  GLH   150      42.512  43.942  50.717
ATOM   2365  HB2 GLH   150      42.367  45.000  50.936
ATOM   2366  HB3 GLH   150      41.866  43.347  51.363
ATOM   2367  CG  GLH   150      43.956  43.569  50.966
ATOM   2368  HG2 GLH   150      44.079  42.505  50.764
ATOM   2369  HG3 GLH   150      44.576  44.143  50.278
ATOM   2370  CD  GLH   150      44.377  43.865  52.398
ATOM   2371  OE1 GLH   150      43.799  43.252  53.326
ATOM   2372  OE2 GLH   150      45.290  44.707  52.592
ATOM   2373  HE1 GLH   150      43.768  43.745  54.131
ATOM   2374  C   GLH   150      40.512  43.902  49.269
ATOM   2375  O   GLH   150      39.761  42.920  49.238
ATOM   2376  N   LEU   151      40.068  45.158  49.306
ATOM   2377  H   LEU   151      40.716  45.917  49.459
ATOM   2378  CA  LEU   151      38.645  45.468  49.238
ATOM   2379  HA  LEU   151      38.121  44.936  50.031
ATOM   2380  CB  LEU   151      38.391  46.973  49.405
ATOM   2381  HB2 LEU   151      38.915  47.211  50.331
ATOM   2382  HB3 LEU   151      38.858  47.506  48.577
ATOM   2383  CG  LEU   151      36.923  47.400  49.524
ATOM   2384  HG  LEU   151      36.413  47.131  48.599
ATOM   2385  CD1 LEU   151      36.226  46.717  50.711
ATOM   2386  HD11LEU   151      36.736  46.986  51.636
ATOM   2387  HD12LEU   151      35.187  47.046  50.761
ATOM   2388  HD13LEU   151      36.258  45.636  50.580
ATOM   2389  CD2 LEU   151      36.803  48.910  49.633
ATOM   2390  HD21LEU   151      37.231  49.375  48.745
ATOM   2391  HD22LEU   151      35.752  49.187  49.716
ATOM   2392  HD23LEU   151      37.340  49.255  50.517
ATOM   2393  C   LEU   151      38.002  44.948  47.948
ATOM   2394  O   LEU   151      36.920  44.355  47.985
ATOM   2395  N   LEU   152      38.678  45.158  46.819
ATOM   2396  H   LEU   152      39.531  45.697  46.844
ATOM   2397  CA  LEU   152      38.183  44.701  45.517
ATOM   2398  HA  LEU   152      37.161  45.053  45.372
ATOM   2399  CB  LEU   152      39.053  45.239  44.376
ATOM   2400  HB2 LEU   152      40.049  44.919  44.683
ATOM   2401  HB3 LEU   152      38.757  44.693  43.480
ATOM   2402  CG  LEU   152      39.070  46.741  44.076
ATOM   2403  HG  LEU   152      39.597  47.258  44.878
ATOM   2404  CD1 LEU   152      39.772  47.008  42.754
ATOM   2405  HD11LEU   152      39.245  46.492  41.952
ATOM   2406  HD12LEU   152      39.776  48.080  42.554
ATOM   2407  HD13LEU   152      40.798  46.645  42.807
ATOM   2408  CD2 LEU   152      37.681  47.337  44.054
ATOM   2409  HD21LEU   152      37.208  47.192  45.025
ATOM   2410  HD22LEU   152      37.746  48.403  43.837
ATOM   2411  HD23LEU   152      37.087  46.846  43.283
ATOM   2412  C   LEU   152      38.095  43.174  45.438
ATOM   2413  O   LEU   152      37.122  42.628  44.909
ATOM   2414  N   ASH   153      39.108  42.493  45.975
ATOM   2415  H   ASH   153      39.913  42.998  46.316
ATOM   2416  CA  ASH   153      39.132  41.028  46.029
ATOM   2417  HA  ASH   153      39.039  40.623  45.021
ATOM   2418  CB  ASH   153      40.446  40.524  46.640
ATOM   2419  HB2 ASH   153      40.623  41.098  47.549
ATOM   2420  HB3 ASH   153      40.312  39.473  46.894
ATOM   2421  CG  ASH   153      41.646  40.673  45.701
ATOM   2422  OD1 ASH   153      41.473  40.902  44.482
ATOM   2423  OD2 ASH   153      42.825  40.570  46.106
ATOM   2424  HD1 ASH   153      40.684  41.392  44.307
ATOM   2425  C   ASH   153      37.943  40.454  46.811
ATOM   2426  O   ASH   153      37.385  39.418  46.437
ATOM   2427  N   LYN   154      37.567  41.137  47.888
ATOM   2428  H   LYN   154      38.107  41.946  48.159
ATOM   2429  CA  LYN   154      36.437  40.747  48.727
ATOM   2430  HA  LYN   154      36.468  39.675  48.920
ATOM   2431  CB  LYN   154      36.498  41.486  50.065
ATOM   2432  HB2 LYN   154      37.382  42.123  50.034
ATOM   2433  HB3 LYN   154      35.605  42.109  50.122
ATOM   2434  CG  LYN   154      36.565  40.586  51.285
ATOM   2435  HG2 LYN   154      35.567  40.202  51.495
ATOM   2436  HG3 LYN   154      37.236  39.754  51.072
ATOM   2437  CD  LYN   154      37.077  41.353  52.495
ATOM   2438  HD2 LYN   154      37.106  42.414  52.245
ATOM   2439  HD3 LYN   154      36.387  41.194  53.323
ATOM   2440  CE  LYN   154      38.474  40.887  52.901
ATOM   2441  HE2 LYN   154      38.468  39.799  52.966
ATOM   2442  HE3 LYN   154      39.178  41.200  52.129
ATOM   2443  NZ  LYN   154      38.888  41.463  54.215
ATOM   2444  HZ1 LYN   154      38.236  41.172  54.930
ATOM   2445  HZ2 LYN   154      39.814  41.134  54.450
ATOM   2446  C   LYN   154      35.082  41.015  48.070
ATOM   2447  O   LYN   154      34.167  40.197  48.186
ATOM   2448  N   LEU   155      34.966  42.156  47.390
ATOM   2449  H   LEU   155      35.791  42.721  47.245
ATOM   2450  CA  LEU   155      33.684  42.661  46.895
ATOM   2451  HA  LEU   155      32.878  42.347  47.559
ATOM   2452  CB  LEU   155      33.705  44.192  46.841
ATOM   2453  HB2 LEU   155      34.772  44.407  46.791
ATOM   2454  HB3 LEU   155      33.233  44.476  45.901
ATOM   2455  CG  LEU   155      33.078  44.987  47.986
ATOM   2456  HG  LEU   155      33.423  44.583  48.938
ATOM   2457  CD1 LEU   155      33.487  46.456  47.879
ATOM   2458  HD11LEU   155      33.143  46.862  46.928
ATOM   2459  HD12LEU   155      33.038  47.020  48.697
ATOM   2460  HD13LEU   155      34.573  46.537  47.936
ATOM   2461  CD2 LEU   155      31.556  44.845  47.984
ATOM   2462  HD21LEU   155      31.289  43.795  48.101
ATOM   2463  HD22LEU   155      31.136  45.420  48.808
ATOM   2464  HD23LEU   155      31.158  45.218  47.040
ATOM   2465  C   LEU   155      33.284  42.126  45.518
ATOM   2466  O   LEU   155      32.110  41.839  45.274
ATOM   2467  N   CYS   156      34.260  42.017  44.623
ATOM   2468  H   CYS   156      35.212  42.221  44.892
ATOM   2469  CA  CYS   156      33.991  41.689  43.228
ATOM   2470  HA  CYS   156      32.983  42.004  42.962
ATOM   2471  CB  CYS   156      34.984  42.402  42.311
ATOM   2472  HB2 CYS   156      36.008  42.116  42.552
ATOM   2473  HB3 CYS   156      34.780  42.170  41.265
ATOM   2474  SG  CYS   156      34.922  44.201  42.446
ATOM   2475  HG  CYS   156      35.873  44.441  41.548
ATOM   2476  C   CYS   156      34.014  40.190  42.977
ATOM   2477  O   CYS   156      35.049  39.540  43.137
ATOM   2478  N   TRP   157      32.866  39.653  42.580
ATOM   2479  H   TRP   157      32.046  40.239  42.521
ATOM   2480  CA  TRP   157      32.714  38.218  42.337
ATOM   2481  HA  TRP   157      33.462  37.664  42.903
ATOM   2482  CB  TRP   157      31.322  37.751  42.776
ATOM   2483  HB2 TRP   157      30.576  38.491  42.486
ATOM   2484  HB3 TRP   157      31.058  36.783  42.351
ATOM   2485  CG  TRP   157      31.226  37.605  44.269
ATOM   2486  CD1 TRP   157      31.330  38.599  45.201
ATOM   2487  HD1 TRP   157      31.488  39.609  44.824
ATOM   2488  NE1 TRP   157      31.207  38.081  46.466
ATOM   2489  HE1 TRP   157      31.249  38.610  47.325
ATOM   2490  CE2 TRP   157      31.024  36.727  46.375
ATOM   2491  CZ2 TRP   157      30.853  35.772  47.381
ATOM   2492  HZ2 TRP   157      30.857  36.104  48.419
ATOM   2493  CH2 TRP   157      30.691  34.467  46.994
ATOM   2494  HH2 TRP   157      30.553  33.696  47.751
ATOM   2495  CZ3 TRP   157      30.699  34.098  45.637
ATOM   2496  HZ3 TRP   157      30.571  33.057  45.339
ATOM   2497  CE3 TRP   157      30.869  35.047  44.637
ATOM   2498  HE3 TRP   157      30.859  34.710  43.600
ATOM   2499  CD2 TRP   157      31.037  36.392  45.001
ATOM   2500  C   TRP   157      33.005  37.814  40.893
ATOM   2501  O   TRP   157      33.106  36.623  40.583
ATOM   2502  N   THR   158      33.147  38.811  40.018
ATOM   2503  H   THR   158      32.949  39.757  40.311
ATOM   2504  CA  THR   158      33.537  38.582  38.629
ATOM   2505  HA  THR   158      33.677  37.504  38.543
ATOM   2506  CB  THR   158      32.427  39.019  37.637
ATOM   2507  HB  THR   158      32.733  38.729  36.632
ATOM   2508  CG2 THR   158      31.071  38.367  37.968
ATOM   2509  HG21THR   158      30.764  38.657  38.973
ATOM   2510  HG22THR   158      30.322  38.700  37.250
ATOM   2511  HG23THR   158      31.167  37.282  37.917
ATOM   2512  OG1 THR   158      32.188  40.425  37.772
ATOM   2513  HG1 THR   158      31.500  40.694  37.158
ATOM   2514  C   THR   158      34.827  39.333  38.308
ATOM   2515  O   THR   158      35.102  40.395  38.876
ATOM   2516  N   GLH   159      35.608  38.777  37.385
ATOM   2517  H   GLH   159      35.374  37.864  37.023
ATOM   2518  CA  GLH   159      36.830  39.421  36.906
ATOM   2519  HA  GLH   159      37.446  39.715  37.757
ATOM   2520  CB  GLH   159      37.639  38.468  36.023
ATOM   2521  HB2 GLH   159      36.923  37.872  35.458
ATOM   2522  HB3 GLH   159      38.219  39.085  35.336
ATOM   2523  CG  GLH   159      38.576  37.545  36.789
ATOM   2524  HG2 GLH   159      37.957  36.951  37.461
ATOM   2525  HG3 GLH   159      39.061  36.888  36.067
ATOM   2526  CD  GLH   159      39.636  38.285  37.595
ATOM   2527  OE1 GLH   159      40.311  39.188  37.041
ATOM   2528  OE2 GLH   159      39.805  37.956  38.790
ATOM   2529  HE1 GLH   159      40.107  39.292  36.124
ATOM   2530  C   GLH   159      36.534  40.697  36.130
ATOM   2531  O   GLH   159      37.340  41.628  36.135
ATOM   2532  N   SER   160      35.381  40.725  35.463
ATOM   2533  H   SER   160      34.818  39.887  35.430
ATOM   2534  CA  SER   160      34.933  41.889  34.706
ATOM   2535  HA  SER   160      35.692  42.171  33.975
ATOM   2536  CB  SER   160      33.633  41.571  33.962
ATOM   2537  HB2 SER   160      33.867  40.912  33.126
ATOM   2538  HB3 SER   160      32.960  41.060  34.650
ATOM   2539  OG  SER   160      33.009  42.746  33.477
ATOM   2540  HG  SER   160      32.199  42.511  33.018
ATOM   2541  C   SER   160      34.764  43.119  35.604
ATOM   2542  O   SER   160      35.270  44.192  35.278
ATOM   2543  N   ALA   161      34.070  42.953  36.729
ATOM   2544  H   ALA   161      33.619  42.068  36.913
ATOM   2545  CA  ALA   161      33.864  44.046  37.678
ATOM   2546  HA  ALA   161      33.476  44.899  37.121
ATOM   2547  CB  ALA   161      32.844  43.657  38.750
ATOM   2548  HB1 ALA   161      33.223  42.810  39.322
ATOM   2549  HB2 ALA   161      32.678  44.501  39.418
ATOM   2550  HB3 ALA   161      31.903  43.381  38.273
ATOM   2551  C   ALA   161      35.183  44.486  38.318
ATOM   2552  O   ALA   161      35.420  45.680  38.510
ATOM   2553  N   LYN   162      36.042  43.515  38.626
ATOM   2554  H   LYN   162      35.779  42.551  38.473
ATOM   2555  CA  LYN   162      37.323  43.788  39.270
ATOM   2556  HA  LYN   162      37.171  44.441  40.130
ATOM   2557  CB  LYN   162      37.970  42.488  39.751
ATOM   2558  HB2 LYN   162      37.175  41.868  40.167
ATOM   2559  HB3 LYN   162      38.393  41.996  38.875
ATOM   2560  CG  LYN   162      39.061  42.686  40.799
ATOM   2561  HG2 LYN   162      39.704  43.505  40.479
ATOM   2562  HG3 LYN   162      38.588  42.945  41.747
ATOM   2563  CD  LYN   162      39.897  41.424  40.978
ATOM   2564  HD2 LYN   162      39.949  40.901  40.023
ATOM   2565  HD3 LYN   162      40.901  41.712  41.289
ATOM   2566  CE  LYN   162      39.287  40.510  42.023
ATOM   2567  HE2 LYN   162      39.156  41.076  42.945
ATOM   2568  HE3 LYN   162      38.315  40.172  41.663
ATOM   2569  NZ  LYN   162      40.160  39.325  42.286
ATOM   2570  HZ1 LYN   162      41.060  39.638  42.619
ATOM   2571  HZ2 LYN   162      39.727  38.737  42.984
ATOM   2572  C   LYN   162      38.278  44.570  38.360
ATOM   2573  O   LYN   162      38.997  45.457  38.826
ATOM   2574  N   GLN   163      38.275  44.237  37.069
ATOM   2575  H   GLN   163      37.716  43.451  36.769
ATOM   2576  CA  GLN   163      39.071  44.945  36.064
ATOM   2577  HA  GLN   163      40.122  44.931  36.352
ATOM   2578  CB  GLN   163      38.929  44.278  34.693
ATOM   2579  HB2 GLN   163      37.864  44.096  34.549
ATOM   2580  HB3 GLN   163      39.275  45.007  33.960
ATOM   2581  CG  GLN   163      39.695  42.978  34.513
ATOM   2582  HG2 GLN   163      40.730  43.216  34.267
ATOM   2583  HG3 GLN   163      39.664  42.423  35.451
ATOM   2584  CD  GLN   163      39.116  42.090  33.399
ATOM   2585  OE1 GLN   163      38.409  42.571  32.499
ATOM   2586  NE2 GLN   163      39.419  40.791  33.462
ATOM   2587  HE21GLN   163      39.068  40.158  32.758
ATOM   2588  HE22GLN   163      39.999  40.447  34.215
ATOM   2589  C   GLN   163      38.658  46.415  35.932
ATOM   2590  O   GLN   163      39.514  47.308  35.910
ATOM   2591  N   LEU   164      37.352  46.660  35.826
ATOM   2592  H   LEU   164      36.698  45.892  35.766
ATOM   2593  CA  LEU   164      36.836  48.021  35.692
ATOM   2594  HA  LEU   164      37.403  48.549  34.925
ATOM   2595  CB  LEU   164      35.357  48.019  35.291
ATOM   2596  HB2 LEU   164      35.334  47.309  34.464
ATOM   2597  HB3 LEU   164      34.779  47.622  36.126
ATOM   2598  CG  LEU   164      34.749  49.353  34.837
ATOM   2599  HG  LEU   164      34.777  50.044  35.680
ATOM   2600  CD1 LEU   164      35.511  49.961  33.651
ATOM   2601  HD11LEU   164      35.482  49.271  32.808
ATOM   2602  HD12LEU   164      35.045  50.904  33.364
ATOM   2603  HD13LEU   164      36.547  50.141  33.938
ATOM   2604  CD2 LEU   164      33.270  49.169  34.491
ATOM   2605  HD21LEU   164      32.732  48.813  35.369
ATOM   2606  HD22LEU   164      32.849  50.122  34.170
ATOM   2607  HD23LEU   164      33.173  48.441  33.685
ATOM   2608  C   LEU   164      37.060  48.836  36.966
ATOM   2609  O   LEU   164      37.457  50.001  36.898
ATOM   2610  N   ALA   165      36.816  48.214  38.119
ATOM   2611  H   ALA   165      36.392  47.298  38.110
ATOM   2612  CA  ALA   165      37.090  48.840  39.414
ATOM   2613  HA  ALA   165      36.503  49.755  39.491
ATOM   2614  CB  ALA   165      36.688  47.910  40.540
ATOM   2615  HB1 ALA   165      37.274  46.993  40.482
ATOM   2616  HB2 ALA   165      36.872  48.397  41.498
ATOM   2617  HB3 ALA   165      35.628  47.669  40.453
ATOM   2618  C   ALA   165      38.562  49.225  39.549
ATOM   2619  O   ALA   165      38.884  50.286  40.077
ATOM   2620  N   THR   166      39.447  48.358  39.064
ATOM   2621  H   THR   166      39.121  47.471  38.708
ATOM   2622  CA  THR   166      40.883  48.601  39.107
ATOM   2623  HA  THR   166      41.101  48.818  40.152
ATOM   2624  CB  THR   166      41.653  47.319  38.696
ATOM   2625  HB  THR   166      41.321  47.014  37.703
ATOM   2626  CG2 THR   166      43.164  47.567  38.673
ATOM   2627  HG21THR   166      43.497  47.871  39.666
ATOM   2628  HG22THR   166      43.679  46.651  38.382
ATOM   2629  HG23THR   166      43.393  48.355  37.957
ATOM   2630  OG1 THR   166      41.489  46.311  39.712
ATOM   2631  HG1 THR   166      41.966  45.518  39.457
ATOM   2632  C   THR   166      41.259  49.801  38.223
ATOM   2633  O   THR   166      42.013  50.684  38.645
ATOM   2634  N   LEU   167      40.710  49.835  37.007
ATOM   2635  H   LEU   167      40.156  49.053  36.688
ATOM   2636  CA  LEU   167      40.925  50.950  36.091
ATOM   2637  HA  LEU   167      41.990  51.061  35.890
ATOM   2638  CB  LEU   167      40.196  50.707  34.761
ATOM   2639  HB2 LEU   167      40.501  49.693  34.501
ATOM   2640  HB3 LEU   167      39.129  50.720  34.983
ATOM   2641  CG  LEU   167      40.485  51.645  33.581
ATOM   2642  HG  LEU   167      41.517  51.990  33.641
ATOM   2643  CD1 LEU   167      40.271  50.910  32.267
ATOM   2644  HD11LEU   167      39.239  50.565  32.206
ATOM   2645  HD12LEU   167      40.478  51.583  31.435
ATOM   2646  HD13LEU   167      40.943  50.053  32.216
ATOM   2647  CD2 LEU   167      39.607  52.901  33.635
ATOM   2648  HD21LEU   167      39.801  53.441  34.561
ATOM   2649  HD22LEU   167      39.838  53.543  32.785
ATOM   2650  HD23LEU   167      38.556  52.612  33.597
ATOM   2651  C   LEU   167      40.445  52.250  36.738
ATOM   2652  O   LEU   167      41.128  53.278  36.673
ATOM   2653  N   PHE   168      39.275  52.184  37.369
ATOM   2654  H   PHE   168      38.733  51.335  37.293
ATOM   2655  CA  PHE   168      38.695  53.311  38.085
ATOM   2656  HA  PHE   168      38.523  54.139  37.398
ATOM   2657  CB  PHE   168      37.353  52.907  38.712
ATOM   2658  HB2 PHE   168      36.613  52.705  37.938
ATOM   2659  HB3 PHE   168      37.494  52.014  39.321
ATOM   2660  CG  PHE   168      36.754  53.957  39.618
ATOM   2661  CD1 PHE   168      36.380  55.197  39.119
ATOM   2662  HD1 PHE   168      36.532  55.410  38.061
ATOM   2663  CE1 PHE   168      35.820  56.162  39.950
ATOM   2664  HE1 PHE   168      35.534  57.132  39.544
ATOM   2665  CZ  PHE   168      35.624  55.887  41.300
ATOM   2666  HZ  PHE   168      35.187  56.639  41.957
ATOM   2667  CE2 PHE   168      35.988  54.649  41.808
ATOM   2668  HE2 PHE   168      35.836  54.424  42.863
ATOM   2669  CD2 PHE   168      36.550  53.691  40.966
ATOM   2670  HD2 PHE   168      36.837  52.717  41.362
ATOM   2671  C   PHE   168      39.658  53.872  39.137
ATOM   2672  O   PHE   168      39.900  55.076  39.172
ATOM   2673  N   VAL   169      40.224  53.000  39.970
ATOM   2674  H   VAL   169      39.934  52.033  39.966
ATOM   2675  CA  VAL   169      41.195  53.428  40.978
ATOM   2676  HA  VAL   169      40.787  54.235  41.587
ATOM   2677  CB  VAL   169      41.625  52.270  41.914
ATOM   2678  HB  VAL   169      42.022  51.456  41.308
ATOM   2679  CG1 VAL   169      42.706  52.745  42.909
ATOM   2680  HG11VAL   169      42.310  53.559  43.516
ATOM   2681  HG12VAL   169      42.994  51.916  43.556
ATOM   2682  HG13VAL   169      43.580  53.094  42.358
ATOM   2683  CG2 VAL   169      40.425  51.720  42.669
ATOM   2684  HG21VAL   169      39.689  51.345  41.958
ATOM   2685  HG22VAL   169      40.746  50.908  43.321
ATOM   2686  HG23VAL   169      39.978  52.513  43.269
ATOM   2687  C   VAL   169      42.421  54.082  40.328
ATOM   2688  O   VAL   169      42.803  55.191  40.703
ATOM   2689  N   ASN   170      43.011  53.403  39.344
ATOM   2690  H   ASN   170      42.659  52.490  39.093
ATOM   2691  CA  ASN   170      44.188  53.913  38.635
ATOM   2692  HA  ASN   170      45.023  53.981  39.332
ATOM   2693  CB  ASN   170      44.595  52.998  37.467
ATOM   2694  HB2 ASN   170      43.759  52.932  36.771
ATOM   2695  HB3 ASN   170      45.450  53.453  36.967
ATOM   2696  CG  ASN   170      44.982  51.577  37.905
ATOM   2697  OD1 ASN   170      45.021  50.674  37.074
ATOM   2698  ND2 ASN   170      45.272  51.379  39.188
ATOM   2699  HD21ASN   170      45.530  50.457  39.509
ATOM   2700  HD22ASN   170      45.233  52.153  39.837
ATOM   2701  C   ASN   170      43.953  55.322  38.091
ATOM   2702  O   ASN   170      44.808  56.186  38.215
ATOM   2703  N   LEU   171      42.784  55.529  37.486
ATOM   2704  H   LEU   171      42.129  54.763  37.418
ATOM   2705  CA  LEU   171      42.439  56.793  36.844
ATOM   2706  HA  LEU   171      43.285  57.161  36.263
ATOM   2707  CB  LEU   171      41.250  56.589  35.900
ATOM   2708  HB2 LEU   171      41.668  55.885  35.180
ATOM   2709  HB3 LEU   171      40.475  56.093  36.484
ATOM   2710  CG  LEU   171      40.644  57.780  35.156
ATOM   2711  HG  LEU   171      40.326  58.519  35.893
ATOM   2712  CD1 LEU   171      41.648  58.420  34.195
ATOM   2713  HD11LEU   171      41.966  57.682  33.458
ATOM   2714  HD12LEU   171      41.179  59.262  33.686
ATOM   2715  HD13LEU   171      42.515  58.771  34.755
ATOM   2716  CD2 LEU   171      39.380  57.335  34.416
ATOM   2717  HD21LEU   171      38.655  56.949  35.132
ATOM   2718  HD22LEU   171      38.950  58.185  33.886
ATOM   2719  HD23LEU   171      39.634  56.553  33.700
ATOM   2720  C   LEU   171      42.144  57.908  37.847
ATOM   2721  O   LEU   171      42.497  59.066  37.616
ATOM   2722  N   CYS   172      41.500  57.553  38.956
ATOM   2723  H   CYS   172      41.221  56.591  39.083
ATOM   2724  CA  CYS   172      41.138  58.521  39.986
ATOM   2725  HA  CYS   172      40.624  59.368  39.532
ATOM   2726  CB  CYS   172      40.214  57.886  41.017
ATOM   2727  HB2 CYS   172      40.425  56.822  41.126
ATOM   2728  HB3 CYS   172      40.316  58.376  41.985
ATOM   2729  SG  CYS   172      38.483  58.005  40.581
ATOM   2730  HG  CYS   172      38.024  57.377  41.660
ATOM   2731  C   CYS   172      42.324  59.121  40.724
ATOM   2732  O   CYS   172      42.345  60.328  40.981
ATOM   2733  N   VAL   173      43.278  58.266  41.093
ATOM   2734  H   VAL   173      43.221  57.300  40.801
ATOM   2735  CA  VAL   173      44.337  58.645  42.035
ATOM   2736  HA  VAL   173      44.456  59.726  42.109
ATOM   2737  CB  VAL   173      44.059  58.074  43.464
ATOM   2738  HB  VAL   173      44.885  58.347  44.122
ATOM   2739  CG1 VAL   173      42.756  58.642  44.023
ATOM   2740  HG11VAL   173      41.930  58.369  43.366
ATOM   2741  HG12VAL   173      42.578  58.234  45.018
ATOM   2742  HG13VAL   173      42.828  59.728  44.083
ATOM   2743  CG2 VAL   173      44.026  56.544  43.471
ATOM   2744  HG21VAL   173      44.987  56.158  43.130
ATOM   2745  HG22VAL   173      43.831  56.188  44.483
ATOM   2746  HG23VAL   173      43.237  56.194  42.805
ATOM   2747  C   VAL   173      45.755  58.287  41.557
ATOM   2748  O   VAL   173      46.698  58.313  42.345
ATOM   2749  N   THR   174      45.883  57.971  40.267
ATOM   2750  H   THR   174      45.032  57.862  39.734
ATOM   2751  CA  THR   174      47.163  57.628  39.620
ATOM   2752  HA  THR   174      46.860  57.063  38.738
ATOM   2753  CB  THR   174      47.925  58.898  39.157
ATOM   2754  HB  THR   174      48.838  58.596  38.644
ATOM   2755  CG2 THR   174      47.069  59.722  38.220
ATOM   2756  HG21THR   174      46.156  60.025  38.733
ATOM   2757  HG22THR   174      47.621  60.608  37.907
ATOM   2758  HG23THR   174      46.812  59.126  37.344
ATOM   2759  OG1 THR   174      48.122  59.774  40.272
ATOM   2760  HG1 THR   174      48.594  60.559  39.983
ATOM   2761  C   THR   174      48.078  56.711  40.442
ATOM   2762  O   THR   174      49.292  56.918  40.514
ATOM   2763  N   ALA   175      47.480  55.692  41.053
ATOM   2764  H   ALA   175      46.479  55.583  40.979
ATOM   2765  CA  ALA   175      48.221  54.732  41.861
ATOM   2766  HA  ALA   175      49.250  54.643  41.514
ATOM   2767  CB  ALA   175      48.237  55.160  43.314
ATOM   2768  HB1 ALA   175      47.213  55.245  43.680
ATOM   2769  HB2 ALA   175      48.773  54.418  43.906
ATOM   2770  HB3 ALA   175      48.735  56.125  43.404
ATOM   2771  C   ALA   175      47.572  53.368  41.721
ATOM   2772  O   ALA   175      46.410  53.268  41.318
ATOM   2773  N   GLU   176      48.333  52.324  42.048
ATOM   2774  H   GLU   176      49.293  52.476  42.320
ATOM   2775  CA  GLU   176      47.839  50.957  41.989
ATOM   2776  HA  GLU   176      47.269  50.810  41.071
ATOM   2777  CB  GLU   176      49.002  49.966  42.004
ATOM   2778  HB2 GLU   176      49.472  50.050  42.984
ATOM   2779  HB3 GLU   176      48.568  48.972  41.894
ATOM   2780  CG  GLU   176      50.051  50.187  40.916
ATOM   2781  HG2 GLU   176      50.381  51.224  40.980
ATOM   2782  HG3 GLU   176      50.891  49.525  41.131
ATOM   2783  CD  GLU   176      49.531  49.907  39.519
ATOM   2784  OE1 GLU   176      48.661  49.023  39.351
ATOM   2785  OE2 GLU   176      49.993  50.577  38.578
ATOM   2786  C   GLU   176      46.903  50.684  43.162
ATOM   2787  O   GLU   176      47.023  51.322  44.212
ATOM   2788  N   THR   177      45.984  49.734  42.982
ATOM   2789  H   THR   177      45.896  49.291  42.079
ATOM   2790  CA  THR   177      45.037  49.358  44.035
ATOM   2791  HA  THR   177      44.487  50.275  44.245
ATOM   2792  CB  THR   177      44.043  48.289  43.540
ATOM   2793  HB  THR   177      43.390  48.006  44.365
ATOM   2794  CG2 THR   177      43.197  48.829  42.383
ATOM   2795  HG21THR   177      43.849  49.112  41.556
ATOM   2796  HG22THR   177      42.502  48.058  42.049
ATOM   2797  HG23THR   177      42.637  49.702  42.718
ATOM   2798  OG1 THR   177      44.767  47.200  42.959
ATOM   2799  HG1 THR   177      44.149  46.533  42.650
ATOM   2800  C   THR   177      45.740  48.864  45.297
ATOM   2801  O   THR   177      45.254  49.089  46.403
ATOM   2802  N   HIE   178      46.890  48.211  45.124
ATOM   2803  H   HIE   178      47.218  48.026  44.187
ATOM   2804  CA  HIE   178      47.650  47.659  46.248
ATOM   2805  HA  HIE   178      46.965  47.300  47.016
ATOM   2806  CB  HIE   178      48.524  46.485  45.784
ATOM   2807  HB2 HIE   178      49.083  46.092  46.633
ATOM   2808  HB3 HIE   178      47.911  45.691  45.355
ATOM   2809  CG  HIE   178      49.532  46.858  44.742
ATOM   2810  ND1 HIE   178      49.330  46.632  43.397
ATOM   2811  CE1 HIE   178      50.380  47.062  42.719
ATOM   2812  HE1 HIE   178      50.416  46.964  41.634
ATOM   2813  NE2 HIE   178      51.250  47.569  43.573
ATOM   2814  HE2 HIE   178      52.144  47.976  43.339
ATOM   2815  CD2 HIE   178      50.744  47.456  44.845
ATOM   2816  HD2 HIE   178      51.319  47.823  45.695
ATOM   2817  C   HIE   178      48.501  48.703  46.979
ATOM   2818  O   HIE   178      49.060  48.422  48.039
ATOM   2819  N   GLU   179      48.591  49.907  46.417
ATOM   2820  H   GLU   179      48.118  50.084  45.542
ATOM   2821  CA  GLU   179      49.404  50.979  46.996
ATOM   2822  HA  GLU   179      50.226  50.550  47.569
ATOM   2823  CB  GLU   179      49.989  51.870  45.891
ATOM   2824  HB2 GLU   179      49.167  52.126  45.222
ATOM   2825  HB3 GLU   179      50.357  52.774  46.375
ATOM   2826  CG  GLU   179      51.115  51.227  45.089
ATOM   2827  HG2 GLU   179      51.966  51.084  45.755
ATOM   2828  HG3 GLU   179      50.757  50.258  44.744
ATOM   2829  CD  GLU   179      51.543  52.066  43.892
ATOM   2830  OE1 GLU   179      50.816  53.024  43.532
ATOM   2831  OE2 GLU   179      52.617  51.772  43.313
ATOM   2832  C   GLU   179      48.647  51.864  47.985
ATOM   2833  O   GLU   179      49.265  52.491  48.850
ATOM   2834  N   VAL   180      47.320  51.920  47.850
ATOM   2835  H   VAL   180      46.869  51.324  47.171
ATOM   2836  CA  VAL   180      46.499  52.896  48.570
ATOM   2837  HA  VAL   180      47.101  53.545  49.205
ATOM   2838  CB  VAL   180      45.654  53.791  47.594
ATOM   2839  HB  VAL   180      45.164  54.572  48.176
ATOM   2840  CG1 VAL   180      46.535  54.433  46.523
ATOM   2841  HG11VAL   180      47.026  53.653  45.940
ATOM   2842  HG12VAL   180      45.920  55.045  45.864
ATOM   2843  HG13VAL   180      47.290  55.058  47.000
ATOM   2844  CG2 VAL   180      44.517  53.003  46.939
ATOM   2845  HG21VAL   180      43.852  52.616  47.710
ATOM   2846  HG22VAL   180      43.957  53.658  46.272
ATOM   2847  HG23VAL   180      44.932  52.173  46.368
ATOM   2848  C   VAL   180      45.573  52.282  49.630
ATOM   2849  O   VAL   180      45.074  51.174  49.466
ATOM   2850  N   SER   181      45.351  53.027  50.714
ATOM   2851  H   SER   181      45.879  53.879  50.837
ATOM   2852  CA  SER   181      44.406  52.642  51.758
ATOM   2853  HA  SER   181      44.611  51.627  52.098
ATOM   2854  CB  SER   181      44.546  53.595  52.949
ATOM   2855  HB2 SER   181      45.283  53.176  53.634
ATOM   2856  HB3 SER   181      44.902  54.555  52.575
ATOM   2857  OG  SER   181      43.320  53.781  53.631
ATOM   2858  HG  SER   181      43.451  54.382  54.367
ATOM   2859  C   SER   181      42.962  52.653  51.240
ATOM   2860  O   SER   181      42.576  53.544  50.466
ATOM   2861  N   ALA   182      42.174  51.666  51.666
ATOM   2862  H   ALA   182      42.571  50.905  52.198
ATOM   2863  CA  ALA   182      40.756  51.602  51.314
ATOM   2864  HA  ALA   182      40.680  51.673  50.229
ATOM   2865  CB  ALA   182      40.132  50.279  51.762
ATOM   2866  HB1 ALA   182      40.192  50.197  52.847
ATOM   2867  HB2 ALA   182      39.087  50.247  51.453
ATOM   2868  HB3 ALA   182      40.670  49.449  51.304
ATOM   2869  C   ALA   182      39.994  52.786  51.899
ATOM   2870  O   ALA   182      39.239  53.449  51.181
ATOM   2871  N   LEU   183      40.216  53.068  53.184
ATOM   2872  H   LEU   183      40.785  52.448  53.743
ATOM   2873  CA  LEU   183      39.590  54.221  53.843
ATOM   2874  HA  LEU   183      38.507  54.109  53.806
ATOM   2875  CB  LEU   183      40.021  54.341  55.311
ATOM   2876  HB2 LEU   183      39.615  53.437  55.765
ATOM   2877  HB3 LEU   183      41.109  54.323  55.375
ATOM   2878  CG  LEU   183      39.484  55.573  56.056
ATOM   2879  HG  LEU   183      39.691  56.455  55.450
ATOM   2880  CD1 LEU   183      37.963  55.475  56.320
ATOM   2881  HD11LEU   183      37.755  54.593  56.926
ATOM   2882  HD12LEU   183      37.627  56.367  56.849
ATOM   2883  HD13LEU   183      37.434  55.395  55.370
ATOM   2884  CD2 LEU   183      40.235  55.807  57.369
ATOM   2885  HD21LEU   183      41.293  55.964  57.159
ATOM   2886  HD22LEU   183      39.829  56.686  57.869
ATOM   2887  HD23LEU   183      40.119  54.936  58.014
ATOM   2888  C   LEU   183      39.878  55.535  53.116
ATOM   2889  O   LEU   183      38.959  56.319  52.865
ATOM   2890  N   TRP   184      41.149  55.777  52.794
ATOM   2891  H   TRP   184      41.885  55.160  53.105
ATOM   2892  CA  TRP   184      41.522  56.999  52.087
ATOM   2893  HA  TRP   184      41.147  57.859  52.643
ATOM   2894  CB  TRP   184      43.046  57.139  51.937
ATOM   2895  HB2 TRP   184      43.469  57.327  52.923
ATOM   2896  HB3 TRP   184      43.549  56.286  51.482
ATOM   2897  CG  TRP   184      43.380  58.329  51.095
ATOM   2898  CD1 TRP   184      43.401  59.642  51.493
ATOM   2899  HD1 TRP   184      43.191  59.845  52.543
ATOM   2900  NE1 TRP   184      43.697  60.452  50.424
ATOM   2901  HE1 TRP   184      43.780  61.458  50.456
ATOM   2902  CE2 TRP   184      43.862  59.676  49.308
ATOM   2903  CZ2 TRP   184      44.174  60.042  47.997
ATOM   2904  HZ2 TRP   184      44.320  61.099  47.775
ATOM   2905  CH2 TRP   184      44.276  59.043  47.066
ATOM   2906  HH2 TRP   184      44.516  59.294  46.033
ATOM   2907  CZ3 TRP   184      44.078  57.696  47.410
ATOM   2908  HZ3 TRP   184      44.166  56.906  46.664
ATOM   2909  CE3 TRP   184      43.763  57.330  48.718
ATOM   2910  HE3 TRP   184      43.616  56.273  48.936
ATOM   2911  CD2 TRP   184      43.658  58.333  49.693
ATOM   2912  C   TRP   184      40.832  57.131  50.718
ATOM   2913  O   TRP   184      40.326  58.205  50.371
ATOM   2914  N   PHE   185      40.827  56.054  49.940
ATOM   2915  H   PHE   185      41.311  55.213  50.220
ATOM   2916  CA  PHE   185      40.210  56.090  48.617
ATOM   2917  HA  PHE   185      40.580  56.961  48.076
ATOM   2918  CB  PHE   185      40.528  54.832  47.796
ATOM   2919  HB2 PHE   185      41.610  54.742  47.700
ATOM   2920  HB3 PHE   185      40.127  53.927  48.253
ATOM   2921  CG  PHE   185      39.972  54.890  46.393
ATOM   2922  CD1 PHE   185      40.659  55.566  45.388
ATOM   2923  HD1 PHE   185      41.617  56.032  45.620
ATOM   2924  CE1 PHE   185      40.131  55.653  44.085
ATOM   2925  HE1 PHE   185      40.679  56.182  43.304
ATOM   2926  CZ  PHE   185      38.911  55.063  43.797
ATOM   2927  HZ  PHE   185      38.493  55.126  42.792
ATOM   2928  CE2 PHE   185      38.216  54.386  44.802
ATOM   2929  HE2 PHE   185      37.258  53.916  44.578
ATOM   2930  CD2 PHE   185      38.745  54.311  46.092
ATOM   2931  HD2 PHE   185      38.195  53.793  46.877
ATOM   2932  C   PHE   185      38.690  56.306  48.683
ATOM   2933  O   PHE   185      38.125  57.027  47.861
ATOM   2934  N   LEU   186      38.036  55.668  49.648
ATOM   2935  H   LEU   186      38.516  55.003  50.237
ATOM   2936  CA  LEU   186      36.595  55.840  49.827
ATOM   2937  HA  LEU   186      36.095  55.729  48.865
ATOM   2938  CB  LEU   186      36.026  54.800  50.797
ATOM   2939  HB2 LEU   186      36.623  54.937  51.698
ATOM   2940  HB3 LEU   186      34.990  55.070  51.004
ATOM   2941  CG  LEU   186      36.094  53.329  50.356
ATOM   2942  HG  LEU   186      37.049  53.143  49.866
ATOM   2943  CD1 LEU   186      35.960  52.419  51.569
ATOM   2944  HD11LEU   186      35.004  52.604  52.059
ATOM   2945  HD12LEU   186      36.009  51.378  51.250
ATOM   2946  HD13LEU   186      36.772  52.623  52.267
ATOM   2947  CD2 LEU   186      35.020  53.010  49.328
ATOM   2948  HD21LEU   186      35.157  53.641  48.450
ATOM   2949  HD22LEU   186      35.095  51.962  49.037
ATOM   2950  HD23LEU   186      34.036  53.197  49.759
ATOM   2951  C   LEU   186      36.261  57.255  50.295
ATOM   2952  O   LEU   186      35.228  57.800  49.915
ATOM   2953  N   TRP   187      37.132  57.847  51.109
ATOM   2954  H   TRP   187      37.903  57.327  51.504
ATOM   2955  CA  TRP   187      36.971  59.245  51.492
ATOM   2956  HA  TRP   187      35.968  59.395  51.893
ATOM   2957  CB  TRP   187      37.992  59.658  52.559
ATOM   2958  HB2 TRP   187      37.683  59.274  53.532
ATOM   2959  HB3 TRP   187      38.984  59.277  52.317
ATOM   2960  CG  TRP   187      38.130  61.162  52.710
ATOM   2961  CD1 TRP   187      37.315  61.989  53.423
ATOM   2962  HD1 TRP   187      36.477  61.523  53.942
ATOM   2963  NE1 TRP   187      37.750  63.288  53.324
ATOM   2964  HE1 TRP   187      37.323  64.084  53.774
ATOM   2965  CE2 TRP   187      38.865  63.327  52.525
ATOM   2966  CZ2 TRP   187      39.658  64.418  52.134
ATOM   2967  HZ2 TRP   187      39.384  65.410  52.491
ATOM   2968  CH2 TRP   187      40.739  64.163  51.320
ATOM   2969  HH2 TRP   187      41.379  64.984  50.995
ATOM   2970  CZ3 TRP   187      41.039  62.857  50.895
ATOM   2971  HZ3 TRP   187      41.894  62.660  50.250
ATOM   2972  CE3 TRP   187      40.246  61.768  51.290
ATOM   2973  HE3 TRP   187      40.524  60.775  50.938
ATOM   2974  CD2 TRP   187      39.136  62.003  52.120
ATOM   2975  C   TRP   187      37.112  60.129  50.250
ATOM   2976  O   TRP   187      36.307  61.040  50.030
ATOM   2977  N   TYR   188      38.122  59.828  49.437
ATOM   2978  H   TYR   188      38.720  59.047  49.668
ATOM   2979  CA  TYR   188      38.458  60.634  48.271
ATOM   2980  HA  TYR   188      38.670  61.659  48.577
ATOM   2981  CB  TYR   188      39.699  60.065  47.572
ATOM   2982  HB2 TYR   188      40.459  59.900  48.335
ATOM   2983  HB3 TYR   188      39.418  59.111  47.127
ATOM   2984  CG  TYR   188      40.250  60.974  46.504
ATOM   2985  CD1 TYR   188      41.157  61.986  46.824
ATOM   2986  HD1 TYR   188      41.464  62.111  47.863
ATOM   2987  CE1 TYR   188      41.666  62.826  45.845
ATOM   2988  HE1 TYR   188      42.377  63.611  46.104
ATOM   2989  CZ  TYR   188      41.267  62.659  44.524
ATOM   2990  OH  TYR   188      41.768  63.487  43.547
ATOM   2991  HH  TYR   188      42.382  64.141  43.889
ATOM   2992  CE2 TYR   188      40.365  61.667  44.178
ATOM   2993  HE2 TYR   188      40.046  61.542  43.144
ATOM   2994  CD2 TYR   188      39.863  60.824  45.170
ATOM   2995  HD2 TYR   188      39.159  60.034  44.908
ATOM   2996  C   TYR   188      37.294  60.761  47.291
ATOM   2997  O   TYR   188      36.976  61.855  46.827
ATOM   2998  N   VAL   189      36.656  59.636  46.995
ATOM   2999  H   VAL   189      37.000  58.759  47.357
ATOM   3000  CA  VAL   189      35.508  59.611  46.093
ATOM   3001  HA  VAL   189      35.689  60.172  45.177
ATOM   3002  CB  VAL   189      35.133  58.161  45.718
ATOM   3003  HB  VAL   189      35.020  57.580  46.633
ATOM   3004  CG1 VAL   189      33.831  58.124  44.931
ATOM   3005  HG11VAL   189      33.943  58.705  44.015
ATOM   3006  HG12VAL   189      33.587  57.092  44.678
ATOM   3007  HG13VAL   189      33.028  58.549  45.534
ATOM   3008  CG2 VAL   189      36.256  57.500  44.937
ATOM   3009  HG21VAL   189      37.161  57.483  45.545
ATOM   3010  HG22VAL   189      35.971  56.479  44.683
ATOM   3011  HG23VAL   189      36.444  58.063  44.023
ATOM   3012  C   VAL   189      34.300  60.340  46.705
ATOM   3013  O   VAL   189      33.644  61.148  46.035
ATOM   3014  N   LYS   190      34.026  60.055  47.977
ATOM   3015  H   LYS   190      34.532  59.302  48.420
ATOM   3016  CA  LYS   190      32.925  60.680  48.713
ATOM   3017  HA  LYS   190      31.989  60.529  48.175
ATOM   3018  CB  LYS   190      32.791  60.059  50.120
ATOM   3019  HB2 LYS   190      31.853  59.503  50.107
ATOM   3020  HB3 LYS   190      33.624  59.362  50.214
ATOM   3021  CG  LYS   190      32.796  61.027  51.311
ATOM   3022  HG2 LYS   190      33.033  60.471  52.218
ATOM   3023  HG3 LYS   190      33.556  61.790  51.144
ATOM   3024  CD  LYS   190      31.441  61.689  51.464
ATOM   3025  HD2 LYS   190      31.335  62.428  50.670
ATOM   3026  HD3 LYS   190      30.675  60.922  51.350
ATOM   3027  CE  LYS   190      31.281  62.360  52.794
ATOM   3028  HE2 LYS   190      32.245  62.408  53.301
ATOM   3029  HE3 LYS   190      30.895  63.370  52.654
ATOM   3030  NZ  LYS   190      30.333  61.580  53.612
ATOM   3031  HZ1 LYS   190      30.692  60.645  53.742
ATOM   3032  HZ2 LYS   190      30.219  62.025  54.512
ATOM   3033  HZ3 LYS   190      29.440  61.536  53.143
ATOM   3034  C   LYS   190      33.013  62.215  48.761
ATOM   3035  O   LYS   190      32.014  62.896  48.537
ATOM   3036  N   GLN   191      34.200  62.747  49.044
ATOM   3037  H   GLN   191      34.965  62.144  49.310
ATOM   3038  CA  GLN   191      34.391  64.197  49.147
ATOM   3039  HA  GLN   191      33.526  64.641  49.639
ATOM   3040  CB  GLN   191      35.652  64.544  49.961
ATOM   3041  HB2 GLN   191      35.691  65.632  50.018
ATOM   3042  HB3 GLN   191      35.495  64.134  50.959
ATOM   3043  CG  GLN   191      36.971  64.016  49.396
ATOM   3044  HG2 GLN   191      37.611  63.711  50.223
ATOM   3045  HG3 GLN   191      36.758  63.153  48.764
ATOM   3046  CD  GLN   191      37.709  65.053  48.568
ATOM   3047  OE1 GLN   191      37.716  66.245  48.903
ATOM   3048  NE2 GLN   191      38.334  64.606  47.490
ATOM   3049  HE21GLN   191      38.842  65.249  46.900
ATOM   3050  HE22GLN   191      38.299  63.622  47.262
ATOM   3051  C   GLN   191      34.362  64.914  47.786
ATOM   3052  O   GLN   191      34.408  66.140  47.728
ATOM   3053  N   CYS   192      34.287  64.143  46.701
ATOM   3054  H   CYS   192      34.465  63.151  46.773
ATOM   3055  CA  CYS   192      34.027  64.706  45.375
ATOM   3056  HA  CYS   192      34.254  65.773  45.382
ATOM   3057  CB  CYS   192      34.897  64.026  44.306
ATOM   3058  HB2 CYS   192      34.801  62.943  44.373
ATOM   3059  HB3 CYS   192      34.601  64.356  43.311
ATOM   3060  SG  CYS   192      36.664  64.381  44.446
ATOM   3061  HG  CYS   192      37.036  63.648  43.400
ATOM   3062  C   CYS   192      32.543  64.611  44.992
ATOM   3063  O   CYS   192      32.158  64.995  43.885
ATOM   3064  N   GLY   193      31.716  64.104  45.906
ATOM   3065  H   GLY   193      32.075  63.817  46.805
ATOM   3066  CA  GLY   193      30.292  63.948  45.650
ATOM   3067  HA2 GLY   193      29.780  64.208  46.577
ATOM   3068  HA3 GLY   193      30.035  64.673  44.878
ATOM   3069  C   GLY   193      29.834  62.563  45.202
ATOM   3070  O   GLY   193      28.665  62.385  44.829
ATOM   3071  N   GLY   194      30.738  61.583  45.221
ATOM   3072  H   GLY   194      31.696  61.781  45.471
ATOM   3073  CA  GLY   194      30.382  60.211  44.887
ATOM   3074  HA2 GLY   194      30.822  59.567  45.648
ATOM   3075  HA3 GLY   194      29.295  60.138  44.933
ATOM   3076  C   GLY   194      30.851  59.750  43.517
ATOM   3077  O   GLY   194      31.386  60.540  42.738
ATOM   3078  N   THR   195      30.630  58.470  43.221
ATOM   3079  H   THR   195      30.128  57.889  43.876
ATOM   3080  CA  THR   195      31.181  57.842  42.014
ATOM   3081  HA  THR   195      32.256  58.008  42.083
ATOM   3082  CB  THR   195      30.917  56.312  41.986
ATOM   3083  HB  THR   195      31.297  55.914  41.045
ATOM   3084  CG2 THR   195      31.601  55.603  43.152
ATOM   3085  HG21THR   195      31.220  56.000  44.093
ATOM   3086  HG22THR   195      31.394  54.534  43.099
ATOM   3087  HG23THR   195      32.677  55.767  43.097
ATOM   3088  OG1 THR   195      29.524  56.055  42.200
ATOM   3089  HG1 THR   195      29.367  55.108  42.181
ATOM   3090  C   THR   195      30.677  58.476  40.720
ATOM   3091  O   THR   195      31.468  58.744  39.822
ATOM   3092  N   THR   196      29.364  58.701  40.623
ATOM   3093  H   THR   196      28.746  58.404  41.365
ATOM   3094  CA  THR   196      28.772  59.290  39.417
ATOM   3095  HA  THR   196      29.047  58.597  38.622
ATOM   3096  CB  THR   196      27.229  59.340  39.517
ATOM   3097  HB  THR   196      26.953  60.018  40.324
ATOM   3098  CG2 THR   196      26.609  59.825  38.211
ATOM   3099  HG21THR   196      26.884  59.147  37.404
ATOM   3100  HG22THR   196      25.524  59.850  38.311
ATOM   3101  HG23THR   196      26.975  60.826  37.984
ATOM   3102  OG1 THR   196      26.711  58.007  39.650
ATOM   3103  HG1 THR   196      25.754  58.040  39.712
ATOM   3104  C   THR   196      29.337  60.680  39.128
ATOM   3105  O   THR   196      29.747  60.960  37.998
ATOM   3106  N   ARG   197      29.369  61.532  40.153
ATOM   3107  H   ARG   197      28.954  61.267  41.035
ATOM   3108  CA  ARG   197      29.903  62.883  40.017
ATOM   3109  HA  ARG   197      29.382  63.402  39.213
ATOM   3110  CB  ARG   197      29.721  63.681  41.315
ATOM   3111  HB2 ARG   197      28.694  63.525  41.646
ATOM   3112  HB3 ARG   197      30.407  63.260  42.050
ATOM   3113  CG  ARG   197      29.987  65.184  41.170
ATOM   3114  HG2 ARG   197      30.047  65.598  42.177
ATOM   3115  HG3 ARG   197      30.952  65.292  40.675
ATOM   3116  CD  ARG   197      28.915  65.936  40.371
ATOM   3117  HD2 ARG   197      29.306  66.905  40.061
ATOM   3118  HD3 ARG   197      28.645  65.355  39.489
ATOM   3119  NE  ARG   197      27.715  66.151  41.177
ATOM   3120  HE  ARG   197      27.794  65.943  42.162
ATOM   3121  CZ  ARG   197      26.547  66.595  40.713
ATOM   3122  NH1 ARG   197      26.385  66.885  39.424
ATOM   3123  HH11ARG   197      27.156  66.769  38.782
ATOM   3124  HH12ARG   197      25.491  67.221  39.093
ATOM   3125  NH2 ARG   197      25.527  66.751  41.547
ATOM   3126  HH21ARG   197      25.641  66.532  42.526
ATOM   3127  HH22ARG   197      24.640  67.087  41.199
ATOM   3128  C   ARG   197      31.370  62.893  39.588
ATOM   3129  O   ARG   197      31.749  63.663  38.702
ATOM   3130  N   ILE   198      32.189  62.044  40.210
ATOM   3131  H   ILE   198      31.855  61.493  40.988
ATOM   3132  CA  ILE   198      33.625  62.043  39.926
ATOM   3133  HA  ILE   198      34.019  63.045  39.759
ATOM   3134  CB  ILE   198      34.447  61.340  41.067
ATOM   3135  HB  ILE   198      34.027  61.640  42.027
ATOM   3136  CG2 ILE   198      34.401  59.810  40.943
ATOM   3137  HG21ILE   198      34.822  59.510  39.983
ATOM   3138  HG22ILE   198      34.982  59.362  41.749
ATOM   3139  HG23ILE   198      33.368  59.471  41.008
ATOM   3140  CG1 ILE   198      35.888  61.869  41.104
ATOM   3141  HG12ILE   198      36.342  61.608  40.147
ATOM   3142  HG13ILE   198      35.822  62.953  41.191
ATOM   3143  CD1 ILE   198      36.753  61.314  42.249
ATOM   3144  HD11ILE   198      36.820  60.229  42.163
ATOM   3145  HD12ILE   198      37.752  61.745  42.192
ATOM   3146  HD13ILE   198      36.300  61.574  43.206
ATOM   3147  C   ILE   198      33.992  61.524  38.521
ATOM   3148  O   ILE   198      34.947  62.019  37.923
ATOM   3149  N   ILE   199      33.231  60.560  37.997
ATOM   3150  H   ILE   199      32.451  60.195  38.525
ATOM   3151  CA  ILE   199      33.561  59.924  36.705
ATOM   3152  HA  ILE   199      34.601  60.087  36.423
ATOM   3153  CB  ILE   199      33.256  58.387  36.713
ATOM   3154  HB  ILE   199      33.625  57.953  35.784
ATOM   3155  CG2 ILE   199      33.925  57.707  37.888
ATOM   3156  HG21ILE   199      33.556  58.141  38.818
ATOM   3157  HG22ILE   199      33.697  56.642  37.870
ATOM   3158  HG23ILE   199      35.004  57.849  37.824
ATOM   3159  CG1 ILE   199      31.746  58.115  36.695
ATOM   3160  HG12ILE   199      31.411  58.104  37.732
ATOM   3161  HG13ILE   199      31.278  58.948  36.171
ATOM   3162  CD1 ILE   199      31.356  56.813  36.024
ATOM   3163  HD11ILE   199      31.824  55.979  36.548
ATOM   3164  HD12ILE   199      30.273  56.698  36.055
ATOM   3165  HD13ILE   199      31.691  56.823  34.987
ATOM   3166  C   ILE   199      32.890  60.560  35.485
ATOM   3167  O   ILE   199      33.294  60.308  34.344
ATOM   3168  N   SER   200      31.857  61.360  35.716
ATOM   3169  H   SER   200      31.572  61.588  36.657
ATOM   3170  CA  SER   200      31.054  61.863  34.609
ATOM   3171  HA  SER   200      30.975  61.099  33.836
ATOM   3172  CB  SER   200      29.645  62.228  35.084
ATOM   3173  HB2 SER   200      29.721  62.895  35.943
ATOM   3174  HB3 SER   200      29.119  62.737  34.276
ATOM   3175  OG  SER   200      28.930  61.063  35.452
ATOM   3176  HG  SER   200      28.050  61.307  35.747
ATOM   3177  C   SER   200      31.694  63.059  33.908
ATOM   3178  O   SER   200      32.375  63.876  34.530
ATOM   3179  N   THR   201      31.459  63.142  32.605
ATOM   3180  H   THR   201      31.089  62.344  32.110
ATOM   3181  CA  THR   201      31.795  64.330  31.843
ATOM   3182  HA  THR   201      32.705  64.705  32.310
ATOM   3183  CB  THR   201      32.113  63.949  30.374
ATOM   3184  HB  THR   201      31.229  63.478  29.943
ATOM   3185  CG2 THR   201      32.496  65.175  29.538
ATOM   3186  HG21THR   201      33.380  65.647  29.968
ATOM   3187  HG22THR   201      32.712  64.866  28.515
ATOM   3188  HG23THR   201      31.671  65.887  29.535
ATOM   3189  OG1 THR   201      33.307  63.151  30.350
ATOM   3190  HG1 THR   201      33.513  62.909  29.444
ATOM   3191  C   THR   201      30.600  65.278  31.996
ATOM   3192  O   THR   201      30.635  66.191  32.824
ATOM   3193  N   THR   202      29.521  65.018  31.261
ATOM   3194  H   THR   202      29.564  64.337  30.516
ATOM   3195  CA  THR   202      28.265  65.744  31.467
ATOM   3196  HA  THR   202      28.507  66.778  31.220
ATOM   3197  CB  THR   202      27.182  65.246  30.492
ATOM   3198  HB  THR   202      26.911  64.225  30.760
ATOM   3199  CG2 THR   202      25.936  66.140  30.559
ATOM   3200  HG21THR   202      26.206  67.162  30.291
ATOM   3201  HG22THR   202      25.184  65.770  29.862
ATOM   3202  HG23THR   202      25.531  66.126  31.571
ATOM   3203  OG1 THR   202      27.648  65.415  29.146
ATOM   3204  HG1 THR   202      26.976  65.105  28.534
ATOM   3205  C   THR   202      27.782  65.598  32.911
ATOM   3206  O   THR   202      27.607  64.479  33.394
ATOM   3207  N   ASN   203      27.587  66.737  33.585
ATOM   3208  H   ASN   203      27.843  67.600  33.128
ATOM   3209  CA  ASN   203      27.163  66.792  34.990
ATOM   3210  HA  ASN   203      27.066  67.832  35.299
ATOM   3211  CB  ASN   203      25.804  66.087  35.193
ATOM   3212  HB2 ASN   203      25.164  66.309  34.339
ATOM   3213  HB3 ASN   203      25.978  65.012  35.247
ATOM   3214  CG  ASN   203      25.090  66.530  36.466
ATOM   3215  OD1 ASN   203      25.068  67.720  36.810
ATOM   3216  ND2 ASN   203      24.500  65.573  37.170
ATOM   3217  HD21ASN   203      24.011  65.805  38.023
ATOM   3218  HD22ASN   203      24.542  64.616  36.850
ATOM   3219  C   ASN   203      28.200  66.279  36.001
ATOM   3220  O   ASN   203      27.848  65.950  37.135
ATOM   3221  N   GLY   204      29.472  66.240  35.604
ATOM   3222  H   GLY   204      29.730  66.549  34.678
ATOM   3223  CA  GLY   204      30.521  65.754  36.486
ATOM   3224  HA2 GLY   204      30.126  65.789  37.502
ATOM   3225  HA3 GLY   204      30.717  64.718  36.209
ATOM   3226  C   GLY   204      31.820  66.534  36.434
ATOM   3227  O   GLY   204      31.881  67.625  35.864
ATOM   3228  N   GLY   205      32.863  65.957  37.031
ATOM   3229  H   GLY   205      32.748  65.039  37.436
ATOM   3230  CA  GLY   205      34.167  66.595  37.127
ATOM   3231  HA2 GLY   205      34.010  67.516  37.688
ATOM   3232  HA3 GLY   205      34.791  65.917  37.709
ATOM   3233  C   GLY   205      34.877  66.925  35.822
ATOM   3234  O   GLY   205      35.735  67.806  35.798
ATOM   3235  N   GLN   206      34.538  66.220  34.746
ATOM   3236  H   GLN   206      33.868  65.467  34.821
ATOM   3237  CA  GLN   206      35.192  66.441  33.454
ATOM   3238  HA  GLN   206      36.081  67.057  33.592
ATOM   3239  CB  GLN   206      35.616  65.101  32.825
ATOM   3240  HB2 GLN   206      34.759  64.433  32.910
ATOM   3241  HB3 GLN   206      35.815  65.302  31.772
ATOM   3242  CG  GLN   206      36.849  64.438  33.463
ATOM   3243  HG2 GLN   206      37.138  63.580  32.857
ATOM   3244  HG3 GLN   206      37.660  65.166  33.472
ATOM   3245  CD  GLN   206      36.601  63.961  34.901
ATOM   3246  OE1 GLN   206      37.216  64.472  35.842
ATOM   3247  NE2 GLN   206      35.702  62.996  35.067
ATOM   3248  HE21GLN   206      35.505  62.649  35.995
ATOM   3249  HE22GLN   206      35.221  62.614  34.266
ATOM   3250  C   GLN   206      34.332  67.249  32.472
ATOM   3251  O   GLN   206      34.569  67.209  31.269
ATOM   3252  N   GLU   207      33.347  67.991  32.975
ATOM   3253  H   GLU   207      33.183  68.024  33.971
ATOM   3254  CA  GLU   207      32.402  68.681  32.091
ATOM   3255  HA  GLU   207      32.023  67.973  31.355
ATOM   3256  CB  GLU   207      31.211  69.271  32.866
ATOM   3257  HB2 GLU   207      30.896  68.534  33.605
ATOM   3258  HB3 GLU   207      31.557  70.170  33.376
ATOM   3259  CG  GLU   207      30.029  69.621  31.959
ATOM   3260  HG2 GLU   207      30.395  70.377  31.264
ATOM   3261  HG3 GLU   207      29.745  68.727  31.404
ATOM   3262  CD  GLU   207      28.818  70.162  32.703
ATOM   3263  OE1 GLU   207      27.892  69.374  32.999
ATOM   3264  OE2 GLU   207      28.769  71.381  32.974
ATOM   3265  C   GLU   207      33.037  69.766  31.223
ATOM   3266  O   GLU   207      32.701  69.890  30.045
ATOM   3267  N   ARG   208      33.952  70.535  31.803
ATOM   3268  H   ARG   208      34.320  70.288  32.711
ATOM   3269  CA  ARG   208      34.410  71.776  31.185
ATOM   3270  HA  ARG   208      34.209  71.762  30.114
ATOM   3271  CB  ARG   208      33.662  72.961  31.809
ATOM   3272  HB2 ARG   208      33.709  72.840  32.891
ATOM   3273  HB3 ARG   208      34.195  73.867  31.522
ATOM   3274  CG  ARG   208      32.207  73.068  31.374
ATOM   3275  HG2 ARG   208      32.199  73.484  30.366
ATOM   3276  HG3 ARG   208      31.799  72.057  31.352
ATOM   3277  CD  ARG   208      31.372  73.924  32.274
ATOM   3278  HD2 ARG   208      31.479  73.559  33.296
ATOM   3279  HD3 ARG   208      31.737  74.949  32.215
ATOM   3280  NE  ARG   208      29.953  73.911  31.918
ATOM   3281  HE  ARG   208      29.385  73.180  32.322
ATOM   3282  CZ  ARG   208      29.372  74.793  31.112
ATOM   3283  NH1 ARG   208      30.088  75.758  30.541
ATOM   3284  HH11ARG   208      31.080  75.821  30.721
ATOM   3285  HH12ARG   208      29.637  76.423  29.929
ATOM   3286  NH2 ARG   208      28.074  74.708  30.868
ATOM   3287  HH21ARG   208      27.529  73.974  31.296
ATOM   3288  HH22ARG   208      27.634  75.380  30.255
ATOM   3289  C   ARG   208      35.910  72.007  31.309
ATOM   3290  O   ARG   208      36.567  71.416  32.162
ATOM   3291  N   LYS   209      36.430  72.870  30.433
ATOM   3292  H   LYS   209      35.859  73.155  29.650
ATOM   3293  CA  LYS   209      37.780  73.421  30.544
ATOM   3294  HA  LYS   209      38.202  73.157  31.514
ATOM   3295  CB  LYS   209      38.693  72.872  29.448
ATOM   3296  HB2 LYS   209      38.485  73.448  28.546
ATOM   3297  HB3 LYS   209      39.718  73.059  29.769
ATOM   3298  CG  LYS   209      38.516  71.398  29.157
ATOM   3299  HG2 LYS   209      38.052  70.932  30.026
ATOM   3300  HG3 LYS   209      37.856  71.297  28.296
ATOM   3301  CD  LYS   209      39.827  70.719  28.866
ATOM   3302  HD2 LYS   209      40.455  70.811  29.753
ATOM   3303  HD3 LYS   209      39.622  69.666  28.674
ATOM   3304  CE  LYS   209      40.547  71.319  27.673
ATOM   3305  HE2 LYS   209      40.208  70.837  26.756
ATOM   3306  HE3 LYS   209      40.344  72.388  27.618
ATOM   3307  NZ  LYS   209      41.998  71.101  27.837
ATOM   3308  HZ1 LYS   209      42.185  70.110  27.888
ATOM   3309  HZ2 LYS   209      42.488  71.496  27.048
ATOM   3310  HZ3 LYS   209      42.311  71.547  28.687
ATOM   3311  C   LYS   209      37.713  74.944  30.414
ATOM   3312  O   LYS   209      36.704  75.485  29.970
ATOM   3313  N   PHE   210      38.793  75.622  30.789
ATOM   3314  H   PHE   210      39.570  75.137  31.212
ATOM   3315  CA  PHE   210      38.876  77.073  30.648
ATOM   3316  HA  PHE   210      37.884  77.508  30.768
ATOM   3317  CB  PHE   210      39.806  77.679  31.706
ATOM   3318  HB2 PHE   210      40.750  77.133  31.726
ATOM   3319  HB3 PHE   210      39.998  78.728  31.482
ATOM   3320  CG  PHE   210      39.254  77.632  33.102
ATOM   3321  CD1 PHE   210      39.912  76.918  34.099
ATOM   3322  HD1 PHE   210      40.835  76.392  33.856
ATOM   3323  CE1 PHE   210      39.404  76.869  35.396
ATOM   3324  HE1 PHE   210      39.931  76.310  36.168
ATOM   3325  CZ  PHE   210      38.223  77.536  35.704
ATOM   3326  HZ  PHE   210      37.819  77.501  36.716
ATOM   3327  CE2 PHE   210      37.555  78.252  34.713
ATOM   3328  HE2 PHE   210      36.628  78.776  34.947
ATOM   3329  CD2 PHE   210      38.073  78.298  33.423
ATOM   3330  HD2 PHE   210      37.555  78.860  32.647
ATOM   3331  C   PHE   210      39.368  77.440  29.260
ATOM   3332  O   PHE   210      40.328  76.847  28.754
ATOM   3333  N   VAL   211      38.689  78.403  28.644
ATOM   3334  H   VAL   211      37.811  78.712  29.036
ATOM   3335  CA  VAL   211      39.137  79.003  27.392
ATOM   3336  HA  VAL   211      39.323  78.265  26.612
ATOM   3337  CB  VAL   211      38.100  80.038  26.861
ATOM   3338  HB  VAL   211      37.922  80.779  27.640
ATOM   3339  CG1 VAL   211      38.606  80.743  25.587
ATOM   3340  HG11VAL   211      38.784  80.003  24.807
ATOM   3341  HG12VAL   211      37.857  81.458  25.245
ATOM   3342  HG13VAL   211      39.535  81.269  25.807
ATOM   3343  CG2 VAL   211      36.739  79.372  26.618
ATOM   3344  HG21VAL   211      36.367  78.951  27.552
ATOM   3345  HG22VAL   211      36.031  80.114  26.247
ATOM   3346  HG23VAL   211      36.849  78.576  25.881
ATOM   3347  C   VAL   211      40.495  79.669  27.615
ATOM   3348  O   VAL   211      40.625  80.556  28.458
ATOM   3349  N   GLY   212      41.504  79.224  26.866
ATOM   3350  H   GLY   212      41.333  78.506  26.176
ATOM   3351  CA  GLY   212      42.859  79.738  27.004
ATOM   3352  HA2 GLY   212      43.312  79.694  26.014
ATOM   3353  HA3 GLY   212      42.767  80.779  27.314
ATOM   3354  C   GLY   212      43.758  79.004  27.994
ATOM   3355  O   GLY   212      44.947  79.324  28.099
ATOM   3356  N   GLY   213      43.198  78.034  28.720
ATOM   3357  H   GLY   213      42.214  77.834  28.610
ATOM   3358  CA  GLY   213      43.961  77.243  29.674
ATOM   3359  HA2 GLY   213      43.653  76.207  29.540
ATOM   3360  HA3 GLY   213      45.011  77.349  29.401
ATOM   3361  C   GLY   213      43.789  77.626  31.140
ATOM   3362  O   GLY   213      43.529  78.792  31.471
ATOM   3363  N   SER   214      43.950  76.638  32.023
ATOM   3364  H   SER   214      44.113  75.700  31.687
ATOM   3365  CA  SER   214      43.824  76.849  33.472
ATOM   3366  HA  SER   214      42.961  77.481  33.681
ATOM   3367  CB  SER   214      43.635  75.510  34.188
ATOM   3368  HB2 SER   214      43.311  75.699  35.211
ATOM   3369  HB3 SER   214      42.870  74.935  33.666
ATOM   3370  OG  SER   214      44.849  74.776  34.205
ATOM   3371  HG  SER   214      44.712  73.940  34.658
ATOM   3372  C   SER   214      45.009  77.601  34.092
ATOM   3373  O   SER   214      44.900  78.136  35.200
ATOM   3374  N   GLY   215      46.139  77.621  33.388
ATOM   3375  H   GLY   215      46.184  77.119  32.512
ATOM   3376  CA  GLY   215      47.322  78.343  33.830
ATOM   3377  HA2 GLY   215      47.632  77.922  34.787
ATOM   3378  HA3 GLY   215      48.107  78.184  33.092
ATOM   3379  C   GLY   215      47.095  79.837  33.998
ATOM   3380  O   GLY   215      47.841  80.510  34.719
ATOM   3381  N   GLN   216      46.052  80.344  33.344
ATOM   3382  H   GLN   216      45.540  79.740  32.717
ATOM   3383  CA  GLN   216      45.641  81.743  33.447
ATOM   3384  HA  GLN   216      46.492  82.395  33.249
ATOM   3385  CB  GLN   216      44.545  82.048  32.430
ATOM   3386  HB2 GLN   216      43.703  81.401  32.676
ATOM   3387  HB3 GLN   216      44.259  83.089  32.584
ATOM   3388  CG  GLN   216      44.938  81.838  30.970
ATOM   3389  HG2 GLN   216      45.734  82.540  30.723
ATOM   3390  HG3 GLN   216      45.292  80.819  30.817
ATOM   3391  CD  GLN   216      43.767  82.089  30.041
ATOM   3392  OE1 GLN   216      43.738  83.097  29.327
ATOM   3393  NE2 GLN   216      42.790  81.190  30.063
ATOM   3394  HE21GLN   216      41.986  81.308  29.464
ATOM   3395  HE22GLN   216      42.856  80.392  30.679
ATOM   3396  C   GLN   216      45.144  82.146  34.841
ATOM   3397  O   GLN   216      45.178  83.324  35.193
ATOM   3398  N   VAL   217      44.661  81.182  35.621
ATOM   3399  H   VAL   217      44.543  80.241  35.273
ATOM   3400  CA  VAL   217      44.205  81.480  36.980
ATOM   3401  HA  VAL   217      43.483  82.297  36.976
ATOM   3402  CB  VAL   217      43.560  80.253  37.670
ATOM   3403  HB  VAL   217      44.283  79.438  37.691
ATOM   3404  CG1 VAL   217      43.140  80.599  39.100
ATOM   3405  HG11VAL   217      42.416  81.414  39.079
ATOM   3406  HG12VAL   217      42.689  79.725  39.569
ATOM   3407  HG13VAL   217      44.016  80.906  39.672
ATOM   3408  CG2 VAL   217      42.364  79.758  36.874
ATOM   3409  HG21VAL   217      42.687  79.470  35.874
ATOM   3410  HG22VAL   217      41.925  78.895  37.376
ATOM   3411  HG23VAL   217      41.621  80.552  36.801
ATOM   3412  C   VAL   217      45.369  82.024  37.819
ATOM   3413  O   VAL   217      45.270  83.103  38.405
ATOM   3414  N   SER   218      46.474  81.285  37.849
ATOM   3415  H   SER   218      46.489  80.381  37.399
ATOM   3416  CA  SER   218      47.650  81.701  38.605
ATOM   3417  HA  SER   218      47.347  82.052  39.592
ATOM   3418  CB  SER   218      48.620  80.536  38.777
ATOM   3419  HB2 SER   218      48.867  80.124  37.799
ATOM   3420  HB3 SER   218      49.530  80.893  39.261
ATOM   3421  OG  SER   218      48.024  79.524  39.579
ATOM   3422  HG  SER   218      48.639  78.795  39.683
ATOM   3423  C   SER   218      48.362  82.905  37.987
ATOM   3424  O   SER   218      48.834  83.780  38.710
ATOM   3425  N   GLU   219      48.428  82.941  36.657
ATOM   3426  H   GLU   219      48.065  82.162  36.125
ATOM   3427  CA  GLU   219      49.058  84.050  35.927
ATOM   3428  HA  GLU   219      50.088  84.168  36.263
ATOM   3429  CB  GLU   219      49.062  83.785  34.420
ATOM   3430  HB2 GLU   219      48.096  83.341  34.178
ATOM   3431  HB3 GLU   219      49.147  84.756  33.933
ATOM   3432  CG  GLU   219      50.176  82.872  33.928
ATOM   3433  HG2 GLU   219      51.039  83.497  33.698
ATOM   3434  HG3 GLU   219      50.426  82.191  34.742
ATOM   3435  CD  GLU   219      49.789  82.062  32.688
ATOM   3436  OE1 GLU   219      48.820  82.425  31.983
ATOM   3437  OE2 GLU   219      50.461  81.048  32.409
ATOM   3438  C   GLU   219      48.371  85.389  36.195
ATOM   3439  O   GLU   219      49.041  86.396  36.401
ATOM   3440  N   ARG   220      47.039  85.388  36.180
ATOM   3441  H   ARG   220      46.546  84.541  35.937
ATOM   3442  CA  ARG   220      46.263  86.617  36.359
ATOM   3443  HA  ARG   220      46.741  87.433  35.817
ATOM   3444  CB  ARG   220      44.837  86.448  35.831
ATOM   3445  HB2 ARG   220      44.429  85.525  36.244
ATOM   3446  HB3 ARG   220      44.243  87.294  36.176
ATOM   3447  CG  ARG   220      44.795  86.385  34.308
ATOM   3448  HG2 ARG   220      45.405  87.213  33.945
ATOM   3449  HG3 ARG   220      45.258  85.441  34.022
ATOM   3450  CD  ARG   220      43.416  86.473  33.701
ATOM   3451  HD2 ARG   220      42.802  85.650  34.068
ATOM   3452  HD3 ARG   220      42.955  87.421  33.978
ATOM   3453  NE  ARG   220      43.481  86.394  32.243
ATOM   3454  HE  ARG   220      44.366  86.123  31.840
ATOM   3455  CZ  ARG   220      42.463  86.649  31.427
ATOM   3456  NH1 ARG   220      41.277  87.009  31.911
ATOM   3457  HH11ARG   220      41.146  87.090  32.909
ATOM   3458  HH12ARG   220      40.513  87.199  31.278
ATOM   3459  NH2 ARG   220      42.634  86.545  30.114
ATOM   3460  HH21ARG   220      43.535  86.274  29.745
ATOM   3461  HH22ARG   220      41.864  86.738  29.491
ATOM   3462  C   ARG   220      46.274  87.145  37.795
ATOM   3463  O   ARG   220      46.218  88.358  38.010
ATOM   3464  N   ILE   221      46.355  86.242  38.772
ATOM   3465  H   ILE   221      46.194  85.263  38.583
ATOM   3466  CA  ILE   221      46.546  86.658  40.164
ATOM   3467  HA  ILE   221      45.889  87.497  40.393
ATOM   3468  CB  ILE   221      46.270  85.502  41.152
ATOM   3469  HB  ILE   221      46.877  84.643  40.867
ATOM   3470  CG2 ILE   221      46.614  85.917  42.586
ATOM   3471  HG21ILE   221      46.007  86.776  42.872
ATOM   3472  HG22ILE   221      46.412  85.087  43.263
ATOM   3473  HG23ILE   221      47.670  86.183  42.644
ATOM   3474  CG1 ILE   221      44.800  85.078  41.066
ATOM   3475  HG12ILE   221      44.212  85.887  41.499
ATOM   3476  HG13ILE   221      44.560  84.983  40.007
ATOM   3477  CD1 ILE   221      44.474  83.778  41.778
ATOM   3478  HD11ILE   221      44.714  83.874  42.837
ATOM   3479  HD12ILE   221      43.413  83.558  41.664
ATOM   3480  HD13ILE   221      45.061  82.969  41.344
ATOM   3481  C   ILE   221      47.943  87.271  40.359
ATOM   3482  O   ILE   221      48.092  88.271  41.066
ATOM   3483  N   MET   222      48.950  86.683  39.716
ATOM   3484  H   MET   222      48.807  85.789  39.267
ATOM   3485  CA  MET   222      50.299  87.255  39.710
ATOM   3486  HA  MET   222      50.642  87.373  40.737
ATOM   3487  CB  MET   222      51.292  86.358  38.960
ATOM   3488  HB2 MET   222      51.327  85.402  39.483
ATOM   3489  HB3 MET   222      50.900  86.208  37.954
ATOM   3490  CG  MET   222      52.706  86.945  38.874
ATOM   3491  HG2 MET   222      52.639  87.821  38.230
ATOM   3492  HG3 MET   222      52.973  87.256  39.884
ATOM   3493  SD  MET   222      53.981  85.837  38.239
ATOM   3494  CE  MET   222      53.418  85.550  36.535
ATOM   3495  HE1 MET   222      53.374  86.500  36.002
ATOM   3496  HE2 MET   222      54.116  84.882  36.029
ATOM   3497  HE3 MET   222      52.428  85.096  36.551
ATOM   3498  C   MET   222      50.310  88.665  39.121
ATOM   3499  O   MET   222      51.008  89.540  39.630
ATOM   3500  N   ASP   223      49.540  88.875  38.054
ATOM   3501  H   ASP   223      49.097  88.097  37.589
ATOM   3502  CA  ASP   223      49.381  90.213  37.476
ATOM   3503  HA  ASP   223      50.357  90.602  37.187
ATOM   3504  CB  ASP   223      48.482  90.175  36.234
ATOM   3505  HB2 ASP   223      47.517  89.768  36.539
ATOM   3506  HB3 ASP   223      48.350  91.198  35.883
ATOM   3507  CG  ASP   223      49.061  89.320  35.106
ATOM   3508  OD1 ASP   223      50.297  89.103  35.062
ATOM   3509  OD2 ASP   223      48.348  88.823  34.208
ATOM   3510  C   ASP   223      48.837  91.207  38.503
ATOM   3511  O   ASP   223      49.334  92.330  38.595
ATOM   3512  N   LEU   224      47.842  90.774  39.277
ATOM   3513  H   LEU   224      47.463  89.853  39.110
ATOM   3514  CA  LEU   224      47.225  91.600  40.316
ATOM   3515  HA  LEU   224      46.962  92.573  39.901
ATOM   3516  CB  LEU   224      45.950  90.937  40.856
ATOM   3517  HB2 LEU   224      46.326  89.969  41.186
ATOM   3518  HB3 LEU   224      45.642  91.521  41.723
ATOM   3519  CG  LEU   224      44.748  90.729  39.926
ATOM   3520  HG  LEU   224      45.083  90.256  39.002
ATOM   3521  CD1 LEU   224      43.724  89.840  40.606
ATOM   3522  HD11LEU   224      43.389  90.312  41.529
ATOM   3523  HD12LEU   224      42.872  89.694  39.942
ATOM   3524  HD13LEU   224      44.176  88.874  40.834
ATOM   3525  CD2 LEU   224      44.105  92.051  39.496
ATOM   3526  HD21LEU   224      44.839  92.657  38.966
ATOM   3527  HD22LEU   224      43.259  91.847  38.839
ATOM   3528  HD23LEU   224      43.758  92.590  40.378
ATOM   3529  C   LEU   224      48.171  91.905  41.479
ATOM   3530  O   LEU   224      48.099  92.979  42.082
ATOM   3531  N   LEU   225      49.043  90.954  41.802
ATOM   3532  H   LEU   225      49.058  90.084  41.289
ATOM   3533  CA  LEU   225      49.930  91.094  42.951
ATOM   3534  HA  LEU   225      49.461  91.729  43.703
ATOM   3535  CB  LEU   225      50.222  89.728  43.578
ATOM   3536  HB2 LEU   225      50.555  89.134  42.726
ATOM   3537  HB3 LEU   225      51.047  89.848  44.280
ATOM   3538  CG  LEU   225      49.056  89.014  44.275
ATOM   3539  HG  LEU   225      48.182  89.041  43.625
ATOM   3540  CD1 LEU   225      49.426  87.567  44.569
ATOM   3541  HD11LEU   225      50.300  87.540  45.220
ATOM   3542  HD12LEU   225      48.590  87.072  45.064
ATOM   3543  HD13LEU   225      49.652  87.052  43.636
ATOM   3544  CD2 LEU   225      48.639  89.726  45.550
ATOM   3545  HD21LEU   225      48.325  90.742  45.313
ATOM   3546  HD22LEU   225      47.811  89.189  46.012
ATOM   3547  HD23LEU   225      49.481  89.759  46.240
ATOM   3548  C   LEU   225      51.231  91.816  42.602
ATOM   3549  O   LEU   225      51.926  92.320  43.490
ATOM   3550  N   GLY   226      51.556  91.844  41.312
ATOM   3551  H   GLY   226      50.954  91.370  40.653
ATOM   3552  CA  GLY   226      52.735  92.524  40.801
ATOM   3553  HA2 GLY   226      52.718  92.442  39.715
ATOM   3554  HA3 GLY   226      52.660  93.573  41.087
ATOM   3555  C   GLY   226      54.044  91.965  41.318
ATOM   3556  O   GLY   226      54.306  90.761  41.217
ATOM   3557  N   ASH   227      54.851  92.842  41.906
ATOM   3558  H   ASH   227      54.578  93.813  41.940
ATOM   3559  CA  ASH   227      56.186  92.479  42.388
ATOM   3560  HA  ASH   227      56.636  91.749  41.715
ATOM   3561  CB  ASH   227      57.093  93.722  42.443
ATOM   3562  HB2 ASH   227      58.123  93.384  42.330
ATOM   3563  HB3 ASH   227      56.827  94.364  41.603
ATOM   3564  CG  ASH   227      56.955  94.506  43.745
ATOM   3565  OD1 ASH   227      55.814  94.789  44.177
ATOM   3566  OD2 ASH   227      57.949  94.882  44.406
ATOM   3567  HD1 ASH   227      55.129  94.620  43.549
ATOM   3568  C   ASH   227      56.191  91.724  43.730
ATOM   3569  O   ASH   227      57.256  91.384  44.245
ATOM   3570  N   ARN   228      55.007  91.463  44.282
ATOM   3571  H   ARN   228      54.169  91.840  43.863
ATOM   3572  CA  ARN   228      54.880  90.706  45.527
ATOM   3573  HA  ARN   228      55.620  91.057  46.245
ATOM   3574  CB  ARN   228      53.486  90.882  46.135
ATOM   3575  HB2 ARN   228      52.770  90.673  45.340
ATOM   3576  HB3 ARN   228      53.389  90.130  46.917
ATOM   3577  CG  ARN   228      53.206  92.263  46.720
ATOM   3578  HG2 ARN   228      53.786  92.356  47.638
ATOM   3579  HG3 ARN   228      53.550  93.004  45.997
ATOM   3580  CD  ARN   228      51.733  92.497  47.023
ATOM   3581  HD2 ARN   228      51.147  92.162  46.167
ATOM   3582  HD3 ARN   228      51.464  91.909  47.900
ATOM   3583  NE  ARN   228      51.419  93.901  47.285
ATOM   3584  HE  ARN   228      51.465  94.201  48.248
ATOM   3585  CZ  ARN   228      51.074  94.792  46.357
ATOM   3586  NH1 ARN   228      51.007  94.448  45.074
ATOM   3587  HH11ARN   228      51.218  93.500  44.797
ATOM   3588  NH2 ARN   228      50.802  96.042  46.712
ATOM   3589  HH21ARN   228      50.857  96.311  47.684
ATOM   3590  HH22ARN   228      50.541  96.718  46.009
ATOM   3591  C   ARN   228      55.185  89.212  45.335
ATOM   3592  O   ARN   228      55.457  88.500  46.307
ATOM   3593  N   VAL   229      55.131  88.752  44.084
ATOM   3594  H   VAL   229      54.824  89.374  43.350
ATOM   3595  CA  VAL   229      55.444  87.369  43.734
ATOM   3596  HA  VAL   229      55.324  86.707  44.591
ATOM   3597  CB  VAL   229      54.551  86.845  42.573
ATOM   3598  HB  VAL   229      54.697  87.483  41.701
ATOM   3599  CG1 VAL   229      54.913  85.403  42.215
ATOM   3600  HG11VAL   229      54.767  84.765  43.086
ATOM   3601  HG12VAL   229      54.276  85.058  41.401
ATOM   3602  HG13VAL   229      55.957  85.357  41.903
ATOM   3603  CG2 VAL   229      53.072  86.940  42.930
ATOM   3604  HG21VAL   229      52.812  87.980  43.128
ATOM   3605  HG22VAL   229      52.472  86.567  42.100
ATOM   3606  HG23VAL   229      52.874  86.342  43.819
ATOM   3607  C   VAL   229      56.924  87.257  43.350
ATOM   3608  O   VAL   229      57.387  87.911  42.413
ATOM   3609  N   LYN   230      57.660  86.429  44.085
ATOM   3610  H   LYN   230      57.238  85.951  44.868
ATOM   3611  CA  LYN   230      59.087  86.232  43.840
ATOM   3612  HA  LYN   230      59.434  86.963  43.110
ATOM   3613  CB  LYN   230      59.901  86.405  45.133
ATOM   3614  HB2 LYN   230      59.871  85.446  45.650
ATOM   3615  HB3 LYN   230      60.925  86.622  44.829
ATOM   3616  CG  LYN   230      59.406  87.502  46.068
ATOM   3617  HG2 LYN   230      58.316  87.502  46.054
ATOM   3618  HG3 LYN   230      59.756  87.279  47.076
ATOM   3619  CD  LYN   230      59.919  88.871  45.645
ATOM   3620  HD2 LYN   230      61.008  88.857  45.652
ATOM   3621  HD3 LYN   230      59.565  89.084  44.636
ATOM   3622  CE  LYN   230      59.420  89.947  46.594
ATOM   3623  HE2 LYN   230      58.458  89.637  47.002
ATOM   3624  HE3 LYN   230      60.139  90.060  47.406
ATOM   3625  NZ  LYN   230      59.264  91.240  45.892
ATOM   3626  HZ1 LYN   230      58.598  91.137  45.140
ATOM   3627  HZ2 LYN   230      58.933  91.939  46.542
ATOM   3628  C   LYN   230      59.356  84.859  43.230
ATOM   3629  O   LYN   230      59.235  83.830  43.903
ATOM   3630  N   LEU   231      59.723  84.855  41.951
ATOM   3631  H   LEU   231      59.762  85.731  41.449
ATOM   3632  CA  LEU   231      60.006  83.623  41.217
ATOM   3633  HA  LEU   231      59.377  82.817  41.595
ATOM   3634  CB  LEU   231      59.724  83.805  39.719
ATOM   3635  HB2 LEU   231      60.414  84.603  39.447
ATOM   3636  HB3 LEU   231      60.006  82.889  39.200
ATOM   3637  CG  LEU   231      58.296  84.203  39.314
ATOM   3638  HG  LEU   231      58.008  85.092  39.876
ATOM   3639  CD1 LEU   231      58.214  84.499  37.817
ATOM   3640  HD11LEU   231      58.501  83.611  37.254
ATOM   3641  HD12LEU   231      57.193  84.779  37.557
ATOM   3642  HD13LEU   231      58.889  85.319  37.570
ATOM   3643  CD2 LEU   231      57.283  83.133  39.714
ATOM   3644  HD21LEU   231      57.308  82.993  40.794
ATOM   3645  HD22LEU   231      56.283  83.448  39.412
ATOM   3646  HD23LEU   231      57.532  82.194  39.220
ATOM   3647  C   LEU   231      61.444  83.166  41.433
ATOM   3648  O   LEU   231      62.336  83.989  41.656
ATOM   3649  N   GLU   232      61.658  81.849  41.360
ATOM   3650  H   GLU   232      60.857  81.250  41.224
ATOM   3651  CA  GLU   232      62.965  81.222  41.606
ATOM   3652  HA  GLU   232      62.846  80.138  41.610
ATOM   3653  CB  GLU   232      63.991  81.600  40.528
ATOM   3654  HB2 GLU   232      64.033  82.688  40.484
ATOM   3655  HB3 GLU   232      64.958  81.212  40.848
ATOM   3656  CG  GLU   232      63.655  81.049  39.151
ATOM   3657  HG2 GLU   232      63.599  79.963  39.232
ATOM   3658  HG3 GLU   232      62.680  81.442  38.862
ATOM   3659  CD  GLU   232      64.683  81.426  38.099
ATOM   3660  OE1 GLU   232      64.509  82.471  37.430
ATOM   3661  OE2 GLU   232      65.664  80.676  37.938
ATOM   3662  C   GLU   232      63.490  81.505  43.021
ATOM   3663  O   GLU   232      64.670  81.815  43.224
ATOM   3664  N   ARN   233      62.583  81.383  43.989
ATOM   3665  H   ARN   233      61.624  81.210  43.725
ATOM   3666  CA  ARN   233      62.894  81.528  45.401
ATOM   3667  HA  ARN   233      63.973  81.615  45.535
ATOM   3668  CB  ARN   233      62.227  82.785  45.973
ATOM   3669  HB2 ARN   233      61.357  82.995  45.351
ATOM   3670  HB3 ARN   233      61.901  82.542  46.984
ATOM   3671  CG  ARN   233      63.133  84.016  46.012
ATOM   3672  HG2 ARN   233      62.693  84.714  46.725
ATOM   3673  HG3 ARN   233      64.105  83.686  46.380
ATOM   3674  CD  ARN   233      63.307  84.707  44.670
ATOM   3675  HD2 ARN   233      64.039  84.151  44.085
ATOM   3676  HD3 ARN   233      62.349  84.704  44.150
ATOM   3677  NE  ARN   233      63.763  86.089  44.800
ATOM   3678  HE  ARN   233      64.155  86.362  45.690
ATOM   3679  CZ  ARN   233      63.693  86.999  43.832
ATOM   3680  NH1 ARN   233      63.176  86.685  42.645
ATOM   3681  HH11ARN   233      62.835  85.749  42.478
ATOM   3682  NH2 ARN   233      64.145  88.230  44.049
ATOM   3683  HH21ARN   233      64.539  88.469  44.947
ATOM   3684  HH22ARN   233      64.091  88.921  43.314
ATOM   3685  C   ARN   233      62.426  80.281  46.162
ATOM   3686  O   ARN   233      61.416  80.327  46.865
ATOM   3687  N   PRO   234      63.148  79.166  46.021
ATOM   3688  CD  PRO   234      64.333  78.961  45.167
ATOM   3689  HD2 PRO   234      65.232  79.296  45.685
ATOM   3690  HD3 PRO   234      64.224  79.516  44.235
ATOM   3691  CG  PRO   234      64.311  77.479  44.954
ATOM   3692  HG2 PRO   234      65.320  77.121  44.748
ATOM   3693  HG3 PRO   234      63.661  77.237  44.114
ATOM   3694  CB  PRO   234      63.775  76.902  46.230
ATOM   3695  HB2 PRO   234      64.639  76.798  46.887
ATOM   3696  HB3 PRO   234      63.262  75.943  46.152
ATOM   3697  CA  PRO   234      62.818  77.963  46.791
ATOM   3698  HA  PRO   234      61.763  77.721  46.664
ATOM   3699  C   PRO   234      63.105  78.226  48.265
ATOM   3700  O   PRO   234      64.194  78.692  48.602
ATOM   3701  N   VAL   235      62.128  77.962  49.123
ATOM   3702  H   VAL   235      61.215  77.703  48.776
ATOM   3703  CA  VAL   235      62.302  78.114  50.566
ATOM   3704  HA  VAL   235      62.936  78.970  50.798
ATOM   3705  CB  VAL   235      60.947  78.291  51.294
ATOM   3706  HB  VAL   235      60.263  77.520  50.940
ATOM   3707  CG1 VAL   235      61.107  78.175  52.815
ATOM   3708  HG11VAL   235      61.791  78.946  53.169
ATOM   3709  HG12VAL   235      60.136  78.304  53.293
ATOM   3710  HG13VAL   235      61.506  77.192  53.065
ATOM   3711  CG2 VAL   235      60.330  79.634  50.933
ATOM   3712  HG21VAL   235      60.166  79.682  49.856
ATOM   3713  HG22VAL   235      59.378  79.748  51.450
ATOM   3714  HG23VAL   235      61.004  80.437  51.232
ATOM   3715  C   VAL   235      63.072  76.918  51.107
ATOM   3716  O   VAL   235      62.742  75.761  50.797
ATOM   3717  N   ILE   236      64.096  77.212  51.910
ATOM   3718  H   ILE   236      64.299  78.183  52.102
ATOM   3719  CA  ILE   236      64.986  76.192  52.473
ATOM   3720  HA  ILE   236      64.678  75.177  52.222
ATOM   3721  CB  ILE   236      66.449  76.421  52.004
ATOM   3722  HB  ILE   236      67.107  75.764  52.573
ATOM   3723  CG2 ILE   236      66.597  76.121  50.509
ATOM   3724  HG21ILE   236      65.940  76.779  49.939
ATOM   3725  HG22ILE   236      67.630  76.289  50.204
ATOM   3726  HG23ILE   236      66.326  75.083  50.317
ATOM   3727  CG1 ILE   236      66.918  77.847  52.355
ATOM   3728  HG12ILE   236      66.563  78.503  51.561
ATOM   3729  HG13ILE   236      66.436  78.119  53.294
ATOM   3730  CD1 ILE   236      68.421  77.995  52.499
ATOM   3731  HD11ILE   236      68.904  77.724  51.560
ATOM   3732  HD12ILE   236      68.663  79.029  52.746
ATOM   3733  HD13ILE   236      68.777  77.339  53.293
ATOM   3734  C   ILE   236      64.954  76.126  54.007
ATOM   3735  O   ILE   236      65.362  75.122  54.593
ATOM   3736  N   TYR   237      64.469  77.189  54.647
ATOM   3737  H   TYR   237      64.004  77.922  54.130
ATOM   3738  CA  TYR   237      64.636  77.358  56.086
ATOM   3739  HA  TYR   237      64.530  76.401  56.598
ATOM   3740  CB  TYR   237      66.043  77.911  56.366
ATOM   3741  HB2 TYR   237      66.751  77.205  55.931
ATOM   3742  HB3 TYR   237      66.100  78.859  55.831
ATOM   3743  CG  TYR   237      66.386  78.134  57.827
ATOM   3744  CD1 TYR   237      66.519  77.061  58.708
ATOM   3745  HD1 TYR   237      66.369  76.049  58.332
ATOM   3746  CE1 TYR   237      66.840  77.265  60.051
ATOM   3747  HE1 TYR   237      66.936  76.420  60.732
ATOM   3748  CZ  TYR   237      67.035  78.557  60.517
ATOM   3749  OH  TYR   237      67.355  78.761  61.839
ATOM   3750  HH  TYR   237      67.415  77.945  62.341
ATOM   3751  CE2 TYR   237      66.912  79.639  59.662
ATOM   3752  HE2 TYR   237      67.066  80.655  60.027
ATOM   3753  CD2 TYR   237      66.589  79.421  58.320
ATOM   3754  HD2 TYR   237      66.493  80.266  57.638
ATOM   3755  C   TYR   237      63.577  78.276  56.680
ATOM   3756  O   TYR   237      63.382  79.400  56.201
ATOM   3757  N   ILE   238      62.892  77.783  57.714
ATOM   3758  H   ILE   238      63.005  76.809  57.953
ATOM   3759  CA  ILE   238      61.914  78.571  58.460
ATOM   3760  HA  ILE   238      61.980  79.621  58.178
ATOM   3761  CB  ILE   238      60.468  78.063  58.222
ATOM   3762  HB  ILE   238      60.437  76.988  58.401
ATOM   3763  CG2 ILE   238      59.485  78.767  59.169
ATOM   3764  HG21ILE   238      59.515  79.842  58.991
ATOM   3765  HG22ILE   238      58.476  78.397  58.987
ATOM   3766  HG23ILE   238      59.765  78.563  60.203
ATOM   3767  CG1 ILE   238      60.053  78.289  56.759
ATOM   3768  HG12ILE   238      59.947  79.365  56.622
ATOM   3769  HG13ILE   238      60.871  77.923  56.138
ATOM   3770  CD1 ILE   238      58.758  77.595  56.355
ATOM   3771  HD11ILE   238      57.940  77.960  56.975
ATOM   3772  HD12ILE   238      58.543  77.808  55.308
ATOM   3773  HD13ILE   238      58.864  76.518  56.491
ATOM   3774  C   ILE   238      62.261  78.576  59.948
ATOM   3775  O   ILE   238      62.383  77.521  60.578
ATOM   3776  N   ASH   239      62.424  79.780  60.495
ATOM   3777  H   ASH   239      62.301  80.599  59.917
ATOM   3778  CA  ASH   239      62.822  79.968  61.887
ATOM   3779  HA  ASH   239      63.010  79.004  62.360
ATOM   3780  CB  ASH   239      64.108  80.800  61.943
ATOM   3781  HB2 ASH   239      64.815  80.339  61.254
ATOM   3782  HB3 ASH   239      63.875  81.809  61.602
ATOM   3783  CG  ASH   239      64.726  80.865  63.339
ATOM   3784  OD1 ASH   239      63.994  80.820  64.357
ATOM   3785  OD2 ASH   239      65.957  80.978  63.511
ATOM   3786  HD1 ASH   239      64.362  80.298  65.054
ATOM   3787  C   ASH   239      61.705  80.647  62.678
ATOM   3788  O   ASH   239      61.326  81.785  62.386
ATOM   3789  N   GLN   240      61.197  79.947  63.690
ATOM   3790  H   GLN   240      61.545  79.016  63.872
ATOM   3791  CA  GLN   240      60.094  80.450  64.514
ATOM   3792  HA  GLN   240      59.754  81.413  64.133
ATOM   3793  CB  GLN   240      58.921  79.467  64.478
ATOM   3794  HB2 GLN   240      59.329  78.483  64.711
ATOM   3795  HB3 GLN   240      58.234  79.771  65.269
ATOM   3796  CG  GLN   240      58.176  79.406  63.158
ATOM   3797  HG2 GLN   240      58.051  80.420  62.778
ATOM   3798  HG3 GLN   240      58.758  78.821  62.446
ATOM   3799  CD  GLN   240      56.808  78.771  63.303
ATOM   3800  OE1 GLN   240      55.808  79.473  63.466
ATOM   3801  NE2 GLN   240      56.757  77.443  63.249
ATOM   3802  HE21GLN   240      55.869  76.970  63.340
ATOM   3803  HE22GLN   240      57.607  76.913  63.116
ATOM   3804  C   GLN   240      60.483  80.728  65.977
ATOM   3805  O   GLN   240      59.608  80.844  66.838
ATOM   3806  N   THR   241      61.778  80.837  66.257
ATOM   3807  H   THR   241      62.468  80.719  65.529
ATOM   3808  CA  THR   241      62.246  81.020  67.639
ATOM   3809  HA  THR   241      61.595  80.388  68.243
ATOM   3810  CB  THR   241      63.712  80.538  67.817
ATOM   3811  HB  THR   241      64.005  80.691  68.856
ATOM   3812  CG2 THR   241      63.853  79.054  67.461
ATOM   3813  HG21THR   241      63.560  78.899  66.423
ATOM   3814  HG22THR   241      64.889  78.744  67.596
ATOM   3815  HG23THR   241      63.210  78.461  68.112
ATOM   3816  OG1 THR   241      64.564  81.205  66.878
ATOM   3817  HG1 THR   241      65.468  80.902  66.994
ATOM   3818  C   THR   241      62.109  82.460  68.149
ATOM   3819  O   THR   241      62.081  82.688  69.363
ATOM   3820  N   ARN   242      62.027  83.416  67.226
ATOM   3821  H   ARN   242      62.047  83.161  66.249
ATOM   3822  CA  ARN   242      61.995  84.838  67.571
ATOM   3823  HA  ARN   242      62.256  84.972  68.621
ATOM   3824  CB  ARN   242      62.999  85.615  66.714
ATOM   3825  HB2 ARN   242      63.131  85.057  65.787
ATOM   3826  HB3 ARN   242      62.554  86.585  66.494
ATOM   3827  CG  ARN   242      64.344  85.816  67.376
ATOM   3828  HG2 ARN   242      64.424  86.874  67.626
ATOM   3829  HG3 ARN   242      64.343  85.226  68.293
ATOM   3830  CD  ARN   242      65.523  85.409  66.514
ATOM   3831  HD2 ARN   242      65.222  84.595  65.855
ATOM   3832  HD3 ARN   242      65.841  86.262  65.915
ATOM   3833  NE  ARN   242      66.653  84.961  67.329
ATOM   3834  HE  ARN   242      66.538  84.088  67.824
ATOM   3835  CZ  ARN   242      67.804  85.618  67.457
ATOM   3836  NH1 ARN   242      68.002  86.770  66.826
ATOM   3837  HH11ARN   242      67.274  87.154  66.242
ATOM   3838  NH2 ARN   242      68.767  85.118  68.223
ATOM   3839  HH21ARN   242      68.622  84.242  68.705
ATOM   3840  HH22ARN   242      69.640  85.616  68.321
ATOM   3841  C   ARN   242      60.600  85.455  67.441
ATOM   3842  O   ARN   242      59.627  84.760  67.130
ATOM   3843  N   GLH   243      60.522  86.765  67.681
ATOM   3844  H   GLH   243      61.363  87.249  67.961
ATOM   3845  CA  GLH   243      59.270  87.523  67.624
ATOM   3846  HA  GLH   243      58.551  87.109  68.331
ATOM   3847  CB  GLH   243      59.526  88.989  67.989
ATOM   3848  HB2 GLH   243      60.348  89.004  68.704
ATOM   3849  HB3 GLH   243      59.831  89.499  67.075
ATOM   3850  CG  GLH   243      58.318  89.698  68.588
ATOM   3851  HG2 GLH   243      57.433  89.139  68.285
ATOM   3852  HG3 GLH   243      58.414  89.668  69.673
ATOM   3853  CD  GLH   243      58.185  91.145  68.131
ATOM   3854  OE1 GLH   243      59.222  91.795  67.853
ATOM   3855  OE2 GLH   243      57.035  91.638  68.060
ATOM   3856  HE1 GLH   243      59.037  92.644  67.481
ATOM   3857  C   GLH   243      58.588  87.439  66.258
ATOM   3858  O   GLH   243      57.385  87.174  66.172
ATOM   3859  N   ASN   244      59.363  87.675  65.202
ATOM   3860  H   ASN   244      60.311  87.990  65.351
ATOM   3861  CA  ASN   244      58.890  87.531  63.830
ATOM   3862  HA  ASN   244      57.802  87.462  63.820
ATOM   3863  CB  ASN   244      59.312  88.740  62.988
ATOM   3864  HB2 ASN   244      60.385  88.880  63.119
ATOM   3865  HB3 ASN   244      59.098  88.537  61.939
ATOM   3866  CG  ASN   244      58.597  90.029  63.392
ATOM   3867  OD1 ASN   244      57.385  90.043  63.637
ATOM   3868  ND2 ASN   244      59.350  91.123  63.445
ATOM   3869  HD21ASN   244      58.935  92.006  63.706
ATOM   3870  HD22ASN   244      60.334  91.065  63.224
ATOM   3871  C   ASN   244      59.437  86.253  63.205
ATOM   3872  O   ASN   244      60.564  85.847  63.502
ATOM   3873  N   VAL   245      58.639  85.629  62.337
ATOM   3874  H   VAL   245      57.700  85.972  62.190
ATOM   3875  CA  VAL   245      59.057  84.422  61.622
ATOM   3876  HA  VAL   245      59.587  83.734  62.280
ATOM   3877  CB  VAL   245      57.850  83.673  60.990
ATOM   3878  HB  VAL   245      57.377  84.328  60.257
ATOM   3879  CG1 VAL   245      58.304  82.383  60.303
ATOM   3880  HG11VAL   245      58.776  81.728  61.035
ATOM   3881  HG12VAL   245      57.441  81.879  59.869
ATOM   3882  HG13VAL   245      59.018  82.622  59.516
ATOM   3883  CG2 VAL   245      56.790  83.368  62.038
ATOM   3884  HG21VAL   245      56.432  84.299  62.477
ATOM   3885  HG22VAL   245      55.956  82.844  61.570
ATOM   3886  HG23VAL   245      57.220  82.740  62.818
ATOM   3887  C   VAL   245      60.073  84.777  60.536
ATOM   3888  O   VAL   245      59.882  85.737  59.789
ATOM   3889  N   LEU   246      61.154  84.006  60.463
ATOM   3890  H   LEU   246      61.301  83.283  61.153
ATOM   3891  CA  LEU   246      62.175  84.204  59.442
ATOM   3892  HA  LEU   246      61.997  85.146  58.923
ATOM   3893  CB  LEU   246      63.572  84.248  60.071
ATOM   3894  HB2 LEU   246      63.589  83.348  60.686
ATOM   3895  HB3 LEU   246      64.311  84.157  59.274
ATOM   3896  CG  LEU   246      63.907  85.465  60.939
ATOM   3897  HG  LEU   246      63.001  85.790  61.452
ATOM   3898  CD1 LEU   246      64.981  85.120  61.972
ATOM   3899  HD11LEU   246      65.887  84.795  61.460
ATOM   3900  HD12LEU   246      65.201  86.000  62.576
ATOM   3901  HD13LEU   246      64.622  84.318  62.617
ATOM   3902  CD2 LEU   246      64.343  86.657  60.083
ATOM   3903  HD21LEU   246      63.538  86.930  59.401
ATOM   3904  HD22LEU   246      64.573  87.505  60.729
ATOM   3905  HD23LEU   246      65.229  86.388  59.509
ATOM   3906  C   LEU   246      62.110  83.105  58.388
ATOM   3907  O   LEU   246      62.127  81.917  58.718
ATOM   3908  N   VAL   247      62.029  83.512  57.125
ATOM   3909  H   VAL   247      61.955  84.499  56.925
ATOM   3910  CA  VAL   247      61.970  82.573  56.007
ATOM   3911  HA  VAL   247      62.098  81.548  56.354
ATOM   3912  CB  VAL   247      60.626  82.671  55.231
ATOM   3913  HB  VAL   247      60.574  83.642  54.739
ATOM   3914  CG1 VAL   247      60.520  81.572  54.193
ATOM   3915  HG11VAL   247      60.572  80.601  54.684
ATOM   3916  HG12VAL   247      59.572  81.662  53.663
ATOM   3917  HG13VAL   247      61.342  81.663  53.482
ATOM   3918  CG2 VAL   247      59.434  82.596  56.184
ATOM   3919  HG21VAL   247      59.486  83.419  56.897
ATOM   3920  HG22VAL   247      58.508  82.666  55.614
ATOM   3921  HG23VAL   247      59.458  81.648  56.722
ATOM   3922  C   VAL   247      63.153  82.816  55.071
ATOM   3923  O   VAL   247      63.329  83.919  54.547
ATOM   3924  N   GLH   248      63.967  81.784  54.871
ATOM   3925  H   GLH   248      63.815  80.919  55.369
ATOM   3926  CA  GLH   248      65.140  81.891  54.010
ATOM   3927  HA  GLH   248      65.267  82.924  53.686
ATOM   3928  CB  GLH   248      66.400  81.456  54.764
ATOM   3929  HB2 GLH   248      66.477  82.086  55.649
ATOM   3930  HB3 GLH   248      66.249  80.420  55.068
ATOM   3931  CG  GLH   248      67.682  81.563  53.951
ATOM   3932  HG2 GLH   248      67.673  80.766  53.208
ATOM   3933  HG3 GLH   248      67.657  82.529  53.447
ATOM   3934  CD  GLH   248      68.948  81.461  54.790
ATOM   3935  OE1 GLH   248      68.979  80.695  55.784
ATOM   3936  OE2 GLH   248      69.929  82.149  54.444
ATOM   3937  HE1 GLH   248      68.156  80.658  56.247
ATOM   3938  C   GLH   248      64.985  81.091  52.713
ATOM   3939  O   GLH   248      64.450  79.981  52.718
ATOM   3940  N   THR   249      65.461  81.670  51.614
ATOM   3941  H   THR   249      65.793  82.623  51.666
ATOM   3942  CA  THR   249      65.448  81.011  50.308
ATOM   3943  HA  THR   249      64.781  80.159  50.441
ATOM   3944  CB  THR   249      64.856  81.939  49.214
ATOM   3945  HB  THR   249      64.775  81.374  48.285
ATOM   3946  CG2 THR   249      63.479  82.456  49.616
ATOM   3947  HG21THR   249      63.559  83.021  50.544
ATOM   3948  HG22THR   249      63.089  83.103  48.830
ATOM   3949  HG23THR   249      62.802  81.613  49.761
ATOM   3950  OG1 THR   249      65.647  83.127  49.115
ATOM   3951  HG1 THR   249      65.280  83.700  48.438
ATOM   3952  C   THR   249      66.839  80.523  49.884
ATOM   3953  O   THR   249      67.855  80.925  50.464
ATOM   3954  N   LEU   250      66.861  79.667  48.861
ATOM   3955  H   LEU   250      65.974  79.376  48.475
ATOM   3956  CA  LEU   250      68.083  79.066  48.322
ATOM   3957  HA  LEU   250      68.612  78.528  49.109
ATOM   3958  CB  LEU   250      67.734  78.076  47.201
ATOM   3959  HB2 LEU   250      66.916  77.507  47.643
ATOM   3960  HB3 LEU   250      67.357  78.664  46.364
ATOM   3961  CG  LEU   250      68.815  77.111  46.702
ATOM   3962  HG  LEU   250      69.586  77.690  46.193
ATOM   3963  CD1 LEU   250      69.443  76.331  47.855
ATOM   3964  HD11LEU   250      68.672  75.752  48.365
ATOM   3965  HD12LEU   250      70.205  75.656  47.465
ATOM   3966  HD13LEU   250      69.899  77.026  48.559
ATOM   3967  CD2 LEU   250      68.243  76.155  45.662
ATOM   3968  HD21LEU   250      67.861  76.725  44.815
ATOM   3969  HD22LEU   250      69.027  75.479  45.320
ATOM   3970  HD23LEU   250      67.433  75.577  46.107
ATOM   3971  C   LEU   250      69.103  80.089  47.816
ATOM   3972  O   LEU   250      70.311  79.912  47.999
ATOM   3973  N   ASN   251      68.614  81.151  47.181
ATOM   3974  H   ASN   251      67.629  81.178  46.956
ATOM   3975  CA  ASN   251      69.467  82.233  46.690
ATOM   3976  HA  ASN   251      70.440  81.835  46.401
ATOM   3977  CB  ASN   251      68.829  82.901  45.468
ATOM   3978  HB2 ASN   251      69.469  83.720  45.140
ATOM   3979  HB3 ASN   251      68.751  82.161  44.671
ATOM   3980  CG  ASN   251      67.441  83.454  45.756
ATOM   3981  OD1 ASN   251      67.255  84.669  45.848
ATOM   3982  ND2 ASN   251      66.459  82.565  45.895
ATOM   3983  HD21ASN   251      65.519  82.882  46.087
ATOM   3984  HD22ASN   251      66.658  81.579  45.807
ATOM   3985  C   ASN   251      69.821  83.271  47.767
ATOM   3986  O   ASN   251      70.181  84.409  47.452
ATOM   3987  N   HIE   252      69.702  82.858  49.031
ATOM   3988  H   HIE   252      69.161  82.019  49.183
ATOM   3989  CA  HIE   252      70.145  83.625  50.206
ATOM   3990  HA  HIE   252      69.930  83.055  51.110
ATOM   3991  CB  HIE   252      71.652  83.911  50.154
ATOM   3992  HB2 HIE   252      71.890  84.554  49.306
ATOM   3993  HB3 HIE   252      71.967  84.397  51.077
ATOM   3994  CG  HIE   252      72.491  82.683  50.009
ATOM   3995  ND1 HIE   252      73.701  82.687  49.351
ATOM   3996  CE1 HIE   252      74.213  81.471  49.370
ATOM   3997  HE1 HIE   252      75.173  81.266  48.897
ATOM   3998  NE2 HIE   252      73.379  80.677  50.017
ATOM   3999  HE2 HIE   252      73.509  79.691  50.189
ATOM   4000  CD2 HIE   252      72.294  81.411  50.427
ATOM   4001  HD2 HIE   252      71.489  80.929  50.982
ATOM   4002  C   HIE   252      69.374  84.905  50.547
ATOM   4003  O   HIE   252      69.940  85.836  51.125
ATOM   4004  N   GLH   253      68.096  84.953  50.198
ATOM   4005  H   GLH   253      67.697  84.249  49.594
ATOM   4006  CA  GLH   253      67.252  86.067  50.611
ATOM   4007  HA  GLH   253      67.873  86.937  50.823
ATOM   4008  CB  GLH   253      66.254  86.434  49.512
ATOM   4009  HB2 GLH   253      65.761  85.514  49.197
ATOM   4010  HB3 GLH   253      65.518  87.108  49.950
ATOM   4011  CG  GLH   253      66.900  87.102  48.306
ATOM   4012  HG2 GLH   253      67.343  88.036  48.652
ATOM   4013  HG3 GLH   253      67.687  86.440  47.944
ATOM   4014  CD  GLH   253      65.925  87.392  47.178
ATOM   4015  OE1 GLH   253      64.781  86.886  47.213
ATOM   4016  OE2 GLH   253      66.308  88.131  46.246
ATOM   4017  HE1 GLH   253      64.427  86.833  48.088
ATOM   4018  C   GLH   253      66.536  85.725  51.915
ATOM   4019  O   GLH   253      66.203  84.564  52.163
ATOM   4020  N   MET   254      66.333  86.738  52.752
ATOM   4021  H   MET   254      66.682  87.654  52.511
ATOM   4022  CA  MET   254      65.648  86.572  54.030
ATOM   4023  HA  MET   254      65.405  85.520  54.179
ATOM   4024  CB  MET   254      66.529  87.040  55.193
ATOM   4025  HB2 MET   254      66.859  88.049  54.942
ATOM   4026  HB3 MET   254      65.885  87.077  56.071
ATOM   4027  CG  MET   254      67.743  86.168  55.489
ATOM   4028  HG2 MET   254      68.243  86.014  54.533
ATOM   4029  HG3 MET   254      68.385  86.757  56.144
ATOM   4030  SD  MET   254      67.420  84.546  56.265
ATOM   4031  CE  MET   254      65.846  84.810  57.160
ATOM   4032  HE1 MET   254      65.068  85.094  56.452
ATOM   4033  HE2 MET   254      65.557  83.889  57.667
ATOM   4034  HE3 MET   254      65.974  85.604  57.896
ATOM   4035  C   MET   254      64.345  87.354  54.039
ATOM   4036  O   MET   254      64.311  88.521  53.646
ATOM   4037  N   TYR   255      63.279  86.703  54.492
ATOM   4038  H   TYR   255      63.356  85.722  54.721
ATOM   4039  CA  TYR   255      61.970  87.335  54.598
ATOM   4040  HA  TYR   255      62.062  88.402  54.393
ATOM   4041  CB  TYR   255      60.984  86.725  53.593
ATOM   4042  HB2 TYR   255      60.976  85.649  53.766
ATOM   4043  HB3 TYR   255      59.992  87.132  53.790
ATOM   4044  CG  TYR   255      61.365  87.002  52.155
ATOM   4045  CD1 TYR   255      62.289  86.194  51.490
ATOM   4046  HD1 TYR   255      62.723  85.347  52.021
ATOM   4047  CE1 TYR   255      62.656  86.451  50.177
ATOM   4048  HE1 TYR   255      63.377  85.808  49.670
ATOM   4049  CZ  TYR   255      62.097  87.525  49.508
ATOM   4050  OH  TYR   255      62.462  87.777  48.207
ATOM   4051  HH  TYR   255      63.105  87.149  47.869
ATOM   4052  CE2 TYR   255      61.181  88.349  50.142
ATOM   4053  HE2 TYR   255      60.745  89.199  49.618
ATOM   4054  CD2 TYR   255      60.818  88.083  51.464
ATOM   4055  HD2 TYR   255      60.098  88.724  51.971
ATOM   4056  C   TYR   255      61.451  87.224  56.021
ATOM   4057  O   TYR   255      61.608  86.190  56.670
ATOM   4058  N   GLH   256      60.847  88.305  56.500
ATOM   4059  H   GLH   256      60.741  89.109  55.898
ATOM   4060  CA  GLH   256      60.348  88.393  57.865
ATOM   4061  HA  GLH   256      60.527  87.455  58.391
ATOM   4062  CB  GLH   256      61.070  89.517  58.610
ATOM   4063  HB2 GLH   256      61.993  89.715  58.065
ATOM   4064  HB3 GLH   256      60.425  90.394  58.561
ATOM   4065  CG  GLH   256      61.395  89.208  60.060
ATOM   4066  HG2 GLH   256      60.456  89.176  60.611
ATOM   4067  HG3 GLH   256      61.876  88.231  60.104
ATOM   4068  CD  GLH   256      62.312  90.253  60.681
ATOM   4069  OE1 GLH   256      61.816  91.080  61.480
ATOM   4070  OE2 GLH   256      63.525  90.250  60.364
ATOM   4071  HE1 GLH   256      62.468  91.565  61.962
ATOM   4072  C   GLH   256      58.851  88.659  57.842
ATOM   4073  O   GLH   256      58.383  89.544  57.121
ATOM   4074  N   ALA   257      58.102  87.896  58.632
ATOM   4075  H   ALA   257      58.536  87.193  59.213
ATOM   4076  CA  ALA   257      56.647  87.994  58.635
ATOM   4077  HA  ALA   257      56.382  89.028  58.414
ATOM   4078  CB  ALA   257      56.059  87.096  57.546
ATOM   4079  HB1 ALA   257      56.308  86.057  57.758
ATOM   4080  HB2 ALA   257      54.975  87.213  57.524
ATOM   4081  HB3 ALA   257      56.473  87.379  56.578
ATOM   4082  C   ALA   257      56.042  87.645  59.990
ATOM   4083  O   ALA   257      56.698  87.041  60.837
ATOM   4084  N   LYN   258      54.788  88.035  60.186
ATOM   4085  H   LYN   258      54.342  88.658  59.527
ATOM   4086  CA  LYN   258      54.039  87.628  61.366
ATOM   4087  HA  LYN   258      54.680  87.682  62.245
ATOM   4088  CB  LYN   258      52.836  88.545  61.581
ATOM   4089  HB2 LYN   258      52.227  88.486  60.680
ATOM   4090  HB3 LYN   258      52.276  88.141  62.425
ATOM   4091  CG  LYN   258      53.192  89.998  61.858
ATOM   4092  HG2 LYN   258      53.756  90.054  62.790
ATOM   4093  HG3 LYN   258      53.805  90.376  61.040
ATOM   4094  CD  LYN   258      51.937  90.835  61.977
ATOM   4095  HD2 LYN   258      51.568  91.052  60.974
ATOM   4096  HD3 LYN   258      51.187  90.262  62.523
ATOM   4097  CE  LYN   258      52.210  92.133  62.706
ATOM   4098  HE2 LYN   258      51.299  92.457  63.211
ATOM   4099  HE3 LYN   258      52.995  91.969  63.444
ATOM   4100  NZ  LYN   258      52.642  93.181  61.749
ATOM   4101  HZ1 LYN   258      51.915  93.333  61.065
ATOM   4102  HZ2 LYN   258      52.821  94.040  62.248
ATOM   4103  C   LYN   258      53.577  86.173  61.245
ATOM   4104  O   LYN   258      53.577  85.437  62.231
ATOM   4105  N   TYR   259      53.180  85.771  60.033
ATOM   4106  H   TYR   259      53.210  86.423  59.263
ATOM   4107  CA  TYR   259      52.662  84.422  59.783
ATOM   4108  HA  TYR   259      53.031  83.742  60.551
ATOM   4109  CB  TYR   259      51.129  84.406  59.809
ATOM   4110  HB2 TYR   259      50.785  84.995  58.959
ATOM   4111  HB3 TYR   259      50.832  83.366  59.673
ATOM   4112  CG  TYR   259      50.512  84.943  61.074
ATOM   4113  CD1 TYR   259      50.109  86.274  61.159
ATOM   4114  HD1 TYR   259      50.245  86.919  60.291
ATOM   4115  CE1 TYR   259      49.541  86.783  62.322
ATOM   4116  HE1 TYR   259      49.242  87.830  62.375
ATOM   4117  CZ  TYR   259      49.358  85.957  63.412
ATOM   4118  OH  TYR   259      48.788  86.473  64.552
ATOM   4119  HH  TYR   259      48.564  87.403  64.472
ATOM   4120  CE2 TYR   259      49.743  84.620  63.358
ATOM   4121  HE2 TYR   259      49.600  83.966  64.218
ATOM   4122  CD2 TYR   259      50.316  84.120  62.189
ATOM   4123  HD2 TYR   259      50.619  83.074  62.134
ATOM   4124  C   TYR   259      53.134  83.863  58.441
ATOM   4125  O   TYR   259      53.528  84.615  57.545
ATOM   4126  N   VAL   260      53.077  82.536  58.319
ATOM   4127  H   VAL   260      52.819  81.983  59.124
ATOM   4128  CA  VAL   260      53.433  81.841  57.090
ATOM   4129  HA  VAL   260      53.540  82.530  56.252
ATOM   4130  CB  VAL   260      54.762  81.049  57.255
ATOM   4131  HB  VAL   260      54.662  80.385  58.113
ATOM   4132  CG1 VAL   260      55.088  80.225  56.007
ATOM   4133  HG11VAL   260      55.189  80.889  55.149
ATOM   4134  HG12VAL   260      56.023  79.687  56.161
ATOM   4135  HG13VAL   260      54.285  79.512  55.822
ATOM   4136  CG2 VAL   260      55.919  81.997  57.573
ATOM   4137  HG21VAL   260      55.709  82.529  58.501
ATOM   4138  HG22VAL   260      56.839  81.423  57.684
ATOM   4139  HG23VAL   260      56.035  82.715  56.761
ATOM   4140  C   VAL   260      52.303  80.903  56.661
ATOM   4141  O   VAL   260      51.708  80.213  57.490
ATOM   4142  N   ILE   261      51.991  80.908  55.368
ATOM   4143  H   ILE   261      52.298  81.664  54.772
ATOM   4144  CA  ILE   261      51.145  79.874  54.789
ATOM   4145  HA  ILE   261      50.726  79.246  55.575
ATOM   4146  CB  ILE   261      49.998  80.466  53.937
ATOM   4147  HB  ILE   261      50.414  81.203  53.250
ATOM   4148  CG2 ILE   261      49.291  79.363  53.136
ATOM   4149  HG21ILE   261      48.874  78.626  53.822
ATOM   4150  HG22ILE   261      48.487  79.802  52.544
ATOM   4151  HG23ILE   261      50.007  78.878  52.473
ATOM   4152  CG1 ILE   261      48.994  81.208  54.827
ATOM   4153  HG12ILE   261      48.552  80.467  55.494
ATOM   4154  HG13ILE   261      49.562  81.931  55.412
ATOM   4155  CD1 ILE   261      47.882  81.932  54.059
ATOM   4156  HD11ILE   261      47.314  81.209  53.473
ATOM   4157  HD12ILE   261      47.217  82.430  54.765
ATOM   4158  HD13ILE   261      48.323  82.673  53.392
ATOM   4159  C   ILE   261      52.023  78.944  53.963
ATOM   4160  O   ILE   261      52.753  79.387  53.065
ATOM   4161  N   SER   262      51.973  77.659  54.302
ATOM   4162  H   SER   262      51.492  77.381  55.145
ATOM   4163  CA  SER   262      52.636  76.631  53.513
ATOM   4164  HA  SER   262      53.482  77.063  52.979
ATOM   4165  CB  SER   262      53.152  75.508  54.419
ATOM   4166  HB2 SER   262      53.934  75.915  55.060
ATOM   4167  HB3 SER   262      52.325  75.156  55.035
ATOM   4168  OG  SER   262      53.674  74.427  53.665
ATOM   4169  HG  SER   262      53.988  73.743  54.261
ATOM   4170  C   SER   262      51.640  76.101  52.488
ATOM   4171  O   SER   262      50.707  75.375  52.834
ATOM   4172  N   ALA   263      51.823  76.488  51.230
ATOM   4173  H   ALA   263      52.560  77.140  51.003
ATOM   4174  CA  ALA   263      50.909  76.078  50.167
ATOM   4175  HA  ALA   263      50.084  75.549  50.644
ATOM   4176  CB  ALA   263      50.348  77.308  49.442
ATOM   4177  HB1 ALA   263      51.161  77.843  48.951
ATOM   4178  HB2 ALA   263      49.621  76.989  48.695
ATOM   4179  HB3 ALA   263      49.863  77.966  50.163
ATOM   4180  C   ALA   263      51.563  75.094  49.186
ATOM   4181  O   ALA   263      51.423  75.219  47.966
ATOM   4182  N   ILE   264      52.272  74.114  49.737
ATOM   4183  H   ILE   264      52.383  74.099  50.741
ATOM   4184  CA  ILE   264      52.959  73.092  48.948
ATOM   4185  HA  ILE   264      52.730  73.152  47.884
ATOM   4186  CB  ILE   264      54.498  73.191  49.153
ATOM   4187  HB  ILE   264      54.984  72.449  48.520
ATOM   4188  CG2 ILE   264      55.017  74.607  48.782
ATOM   4189  HG21ILE   264      54.531  75.350  49.414
ATOM   4190  HG22ILE   264      56.095  74.650  48.934
ATOM   4191  HG23ILE   264      54.789  74.815  47.737
ATOM   4192  CG1 ILE   264      54.888  72.799  50.586
ATOM   4193  HG12ILE   264      54.368  73.485  51.255
ATOM   4194  HG13ILE   264      54.521  71.785  50.749
ATOM   4195  CD1 ILE   264      56.380  72.848  50.871
ATOM   4196  HD11ILE   264      56.748  73.862  50.709
ATOM   4197  HD12ILE   264      56.564  72.557  51.905
ATOM   4198  HD13ILE   264      56.901  72.162  50.202
ATOM   4199  C   ILE   264      52.432  71.695  49.325
ATOM   4200  O   ILE   264      51.885  71.520  50.423
ATOM   4201  N   PRO   265      52.571  70.711  48.426
ATOM   4202  CD  PRO   265      53.044  70.847  47.034
ATOM   4203  HD2 PRO   265      54.101  71.113  47.039
ATOM   4204  HD3 PRO   265      52.474  71.632  46.537
ATOM   4205  CG  PRO   265      52.792  69.491  46.436
ATOM   4206  HG2 PRO   265      53.580  69.262  45.718
ATOM   4207  HG3 PRO   265      51.828  69.494  45.929
ATOM   4208  CB  PRO   265      52.793  68.532  47.562
ATOM   4209  HB2 PRO   265      53.833  68.264  47.753
ATOM   4210  HB3 PRO   265      52.208  67.626  47.405
ATOM   4211  CA  PRO   265      52.231  69.319  48.752
ATOM   4212  HA  PRO   265      51.150  69.236  48.867
ATOM   4213  C   PRO   265      52.919  68.883  50.055
ATOM   4214  O   PRO   265      54.104  69.183  50.232
ATOM   4215  N   PRO   266      52.190  68.210  50.946
ATOM   4216  CD  PRO   266      50.816  67.706  50.737
ATOM   4217  HD2 PRO   266      50.827  66.920  49.982
ATOM   4218  HD3 PRO   266      50.175  68.522  50.403
ATOM   4219  CG  PRO   266      50.430  67.193  52.104
ATOM   4220  HG2 PRO   266      49.774  66.330  51.994
ATOM   4221  HG3 PRO   266      49.908  67.978  52.651
ATOM   4222  CB  PRO   266      51.694  66.828  52.782
ATOM   4223  HB2 PRO   266      52.031  65.833  52.488
ATOM   4224  HB3 PRO   266      51.608  66.875  53.868
ATOM   4225  CA  PRO   266      52.691  67.881  52.290
ATOM   4226  HA  PRO   266      52.646  68.797  52.879
ATOM   4227  C   PRO   266      54.117  67.328  52.316
ATOM   4228  O   PRO   266      54.934  67.828  53.095
ATOM   4229  N   THR   267      54.417  66.338  51.476
ATOM   4230  H   THR   267      53.695  65.895  50.927
ATOM   4231  CA  THR   267      55.754  65.745  51.470
ATOM   4232  HA  THR   267      55.936  65.498  52.516
ATOM   4233  CB  THR   267      55.809  64.433  50.633
ATOM   4234  HB  THR   267      54.908  63.857  50.847
ATOM   4235  CG2 THR   267      55.893  64.708  49.129
ATOM   4236  HG21THR   267      56.793  65.283  48.914
ATOM   4237  HG22THR   267      55.928  63.763  48.587
ATOM   4238  HG23THR   267      55.017  65.274  48.813
ATOM   4239  OG1 THR   267      57.035  63.752  50.909
ATOM   4240  HG1 THR   267      57.075  62.942  50.396
ATOM   4241  C   THR   267      56.874  66.725  51.078
ATOM   4242  O   THR   267      58.013  66.581  51.529
ATOM   4243  N   LEU   268      56.545  67.729  50.270
ATOM   4244  H   LEU   268      55.633  67.756  49.837
ATOM   4245  CA  LEU   268      57.534  68.731  49.868
ATOM   4246  HA  LEU   268      58.466  68.232  49.602
ATOM   4247  CB  LEU   268      57.049  69.540  48.659
ATOM   4248  HB2 LEU   268      56.064  69.898  48.958
ATOM   4249  HB3 LEU   268      57.716  70.390  48.514
ATOM   4250  CG  LEU   268      56.930  68.754  47.345
ATOM   4251  HG  LEU   268      56.141  68.009  47.446
ATOM   4252  CD1 LEU   268      56.599  69.685  46.205
ATOM   4253  HD11LEU   268      57.388  70.430  46.102
ATOM   4254  HD12LEU   268      56.518  69.113  45.280
ATOM   4255  HD13LEU   268      55.651  70.184  46.406
ATOM   4256  CD2 LEU   268      58.197  67.964  47.019
ATOM   4257  HD21LEU   268      58.397  67.252  47.819
ATOM   4258  HD22LEU   268      58.059  67.427  46.081
ATOM   4259  HD23LEU   268      59.039  68.650  46.925
ATOM   4260  C   LEU   268      57.975  69.640  51.023
ATOM   4261  O   LEU   268      58.948  70.381  50.895
ATOM   4262  N   GLY   269      57.267  69.553  52.152
ATOM   4263  H   GLY   269      56.389  69.054  52.141
ATOM   4264  CA  GLY   269      57.707  70.147  53.404
ATOM   4265  HA2 GLY   269      57.769  71.226  53.263
ATOM   4266  HA3 GLY   269      56.959  69.923  54.165
ATOM   4267  C   GLY   269      59.062  69.629  53.874
ATOM   4268  O   GLY   269      59.767  70.305  54.630
ATOM   4269  N   MET   270      59.433  68.434  53.407
ATOM   4270  H   MET   270      58.775  67.897  52.861
ATOM   4271  CA  MET   270      60.736  67.837  53.710
ATOM   4272  HA  MET   270      60.874  67.780  54.790
ATOM   4273  CB  MET   270      60.825  66.422  53.131
ATOM   4274  HB2 MET   270      60.366  66.455  52.143
ATOM   4275  HB3 MET   270      61.884  66.186  53.032
ATOM   4276  CG  MET   270      60.146  65.355  53.968
ATOM   4277  HG2 MET   270      59.123  65.679  54.159
ATOM   4278  HG3 MET   270      60.133  64.432  53.390
ATOM   4279  SD  MET   270      60.984  65.056  55.554
ATOM   4280  CE  MET   270      62.373  64.017  55.002
ATOM   4281  HE1 MET   270      62.978  64.570  54.283
ATOM   4282  HE2 MET   270      62.987  63.745  55.860
ATOM   4283  HE3 MET   270      61.987  63.113  54.531
ATOM   4284  C   MET   270      61.913  68.673  53.199
ATOM   4285  O   MET   270      63.007  68.621  53.759
ATOM   4286  N   LYS   271      61.679  69.451  52.146
ATOM   4287  H   LYS   271      60.772  69.430  51.702
ATOM   4288  CA  LYS   271      62.723  70.292  51.555
ATOM   4289  HA  LYS   271      63.651  69.726  51.470
ATOM   4290  CB  LYS   271      62.303  70.757  50.154
ATOM   4291  HB2 LYS   271      61.414  71.376  50.281
ATOM   4292  HB3 LYS   271      63.118  71.369  49.768
ATOM   4293  CG  LYS   271      62.002  69.630  49.171
ATOM   4294  HG2 LYS   271      62.502  68.723  49.509
ATOM   4295  HG3 LYS   271      60.925  69.462  49.144
ATOM   4296  CD  LYS   271      62.494  69.993  47.778
ATOM   4297  HD2 LYS   271      61.662  70.416  47.216
ATOM   4298  HD3 LYS   271      63.285  70.737  47.873
ATOM   4299  CE  LYS   271      63.027  68.785  47.054
ATOM   4300  HE2 LYS   271      62.344  67.955  47.236
ATOM   4301  HE3 LYS   271      63.045  69.013  45.988
ATOM   4302  NZ  LYS   271      64.383  68.413  47.500
ATOM   4303  HZ1 LYS   271      64.366  68.202  48.487
ATOM   4304  HZ2 LYS   271      64.695  67.601  46.987
ATOM   4305  HZ3 LYS   271      65.015  69.182  47.331
ATOM   4306  C   LYS   271      63.082  71.509  52.419
ATOM   4307  O   LYS   271      64.043  72.223  52.123
ATOM   4308  N   ILE   272      62.310  71.733  53.481
ATOM   4309  H   ILE   272      61.515  71.131  53.640
ATOM   4310  CA  ILE   272      62.515  72.862  54.381
ATOM   4311  HA  ILE   272      63.277  73.546  54.007
ATOM   4312  CB  ILE   272      61.179  73.640  54.596
ATOM   4313  HB  ILE   272      60.438  72.951  55.001
ATOM   4314  CG2 ILE   272      61.365  74.824  55.570
ATOM   4315  HG21ILE   272      62.106  75.515  55.166
ATOM   4316  HG22ILE   272      60.416  75.344  55.697
ATOM   4317  HG23ILE   272      61.707  74.451  56.535
ATOM   4318  CG1 ILE   272      60.617  74.126  53.250
ATOM   4319  HG12ILE   272      61.263  74.935  52.910
ATOM   4320  HG13ILE   272      60.689  73.288  52.555
ATOM   4321  CD1 ILE   272      59.170  74.618  53.307
ATOM   4322  HD11ILE   272      59.098  75.455  54.001
ATOM   4323  HD12ILE   272      58.857  74.941  52.314
ATOM   4324  HD13ILE   272      58.524  73.808  53.646
ATOM   4325  C   ILE   272      63.107  72.385  55.716
ATOM   4326  O   ILE   272      62.657  71.390  56.289
ATOM   4327  N   HIE   273      64.140  73.087  56.179
ATOM   4328  H   HIE   273      64.550  73.807  55.601
ATOM   4329  CA  HIE   273      64.741  72.820  57.482
ATOM   4330  HA  HIE   273      64.551  71.785  57.765
ATOM   4331  CB  HIE   273      66.260  73.048  57.445
ATOM   4332  HB2 HIE   273      66.470  74.067  57.122
ATOM   4333  HB3 HIE   273      66.694  72.883  58.431
ATOM   4334  CG  HIE   273      66.986  72.138  56.497
ATOM   4335  ND1 HIE   273      67.928  71.220  56.915
ATOM   4336  CE1 HIE   273      68.393  70.561  55.869
ATOM   4337  HE1 HIE   273      69.155  69.791  55.993
ATOM   4338  NE2 HIE   273      67.783  71.011  54.786
ATOM   4339  HE2 HIE   273      67.933  70.687  53.841
ATOM   4340  CD2 HIE   273      66.901  71.999  55.150
ATOM   4341  HD2 HIE   273      66.301  72.501  54.390
ATOM   4342  C   HIE   273      64.063  73.730  58.504
ATOM   4343  O   HIE   273      63.975  74.946  58.306
ATOM   4344  N   PHE   274      63.554  73.133  59.575
ATOM   4345  H   PHE   274      63.668  72.136  59.694
ATOM   4346  CA  PHE   274      62.752  73.858  60.551
ATOM   4347  HA  PHE   274      62.522  74.854  60.174
ATOM   4348  CB  PHE   274      61.435  73.118  60.816
ATOM   4349  HB2 PHE   274      61.631  72.070  61.042
ATOM   4350  HB3 PHE   274      60.910  73.577  61.653
ATOM   4351  CG  PHE   274      60.486  73.136  59.651
ATOM   4352  CD1 PHE   274      60.493  72.104  58.711
ATOM   4353  HD1 PHE   274      61.196  71.279  58.830
ATOM   4354  CE1 PHE   274      59.612  72.120  57.625
ATOM   4355  HE1 PHE   274      59.629  71.311  56.895
ATOM   4356  CZ  PHE   274      58.712  73.173  57.477
ATOM   4357  HZ  PHE   274      58.019  73.187  56.635
ATOM   4358  CE2 PHE   274      58.697  74.205  58.405
ATOM   4359  HE2 PHE   274      58.000  75.035  58.289
ATOM   4360  CD2 PHE   274      59.582  74.180  59.491
ATOM   4361  HD2 PHE   274      59.567  74.986  60.225
ATOM   4362  C   PHE   274      63.494  74.107  61.858
ATOM   4363  O   PHE   274      64.241  73.253  62.342
ATOM   4364  N   ASN   275      63.284  75.297  62.411
ATOM   4365  H   ASN   275      62.800  76.001  61.873
ATOM   4366  CA  ASN   275      63.778  75.656  63.734
ATOM   4367  HA  ASN   275      63.979  74.753  64.310
ATOM   4368  CB  ASN   275      65.074  76.465  63.624
ATOM   4369  HB2 ASN   275      65.773  75.925  62.986
ATOM   4370  HB3 ASN   275      64.836  77.427  63.170
ATOM   4371  CG  ASN   275      65.741  76.715  64.976
ATOM   4372  OD1 ASN   275      65.523  75.988  65.947
ATOM   4373  ND2 ASN   275      66.571  77.751  65.033
ATOM   4374  HD21ASN   275      67.043  77.968  65.899
ATOM   4375  HD22ASN   275      66.726  78.316  64.211
ATOM   4376  C   ASN   275      62.687  76.435  64.481
ATOM   4377  O   ASN   275      62.289  77.505  64.031
ATOM   4378  N   PRO   276      62.165  75.888  65.585
ATOM   4379  CD  PRO   276      61.070  76.489  66.372
ATOM   4380  HD2 PRO   276      60.259  76.771  65.701
ATOM   4381  HD3 PRO   276      61.442  77.377  66.884
ATOM   4382  CG  PRO   276      60.676  75.397  67.330
ATOM   4383  HG2 PRO   276      59.845  74.828  66.912
ATOM   4384  HG3 PRO   276      60.372  75.838  68.280
ATOM   4385  CB  PRO   276      61.881  74.551  67.500
ATOM   4386  HB2 PRO   276      61.543  73.537  67.713
ATOM   4387  HB3 PRO   276      62.566  74.877  68.282
ATOM   4388  CA  PRO   276      62.586  74.590  66.136
ATOM   4389  HA  PRO   276      63.674  74.575  66.202
ATOM   4390  C   PRO   276      62.114  73.436  65.249
ATOM   4391  O   PRO   276      61.344  73.702  64.326
ATOM   4392  N   PRO   277      62.561  72.203  65.491
ATOM   4393  CD  PRO   277      63.543  71.800  66.519
ATOM   4394  HD2 PRO   277      63.071  71.825  67.501
ATOM   4395  HD3 PRO   277      64.388  72.488  66.504
ATOM   4396  CG  PRO   277      63.929  70.412  66.102
ATOM   4397  HG2 PRO   277      64.173  69.822  66.986
ATOM   4398  HG3 PRO   277      64.799  70.459  65.446
ATOM   4399  CB  PRO   277      62.744  69.851  65.379
ATOM   4400  HB2 PRO   277      62.065  69.437  66.125
ATOM   4401  HB3 PRO   277      62.982  69.086  64.640
ATOM   4402  CA  PRO   277      62.092  71.058  64.693
ATOM   4403  HA  PRO   277      62.410  71.201  63.660
ATOM   4404  C   PRO   277      60.575  70.930  64.742
ATOM   4405  O   PRO   277      59.958  71.352  65.728
ATOM   4406  N   LEU   278      59.985  70.368  63.690
ATOM   4407  H   LEU   278      60.534  70.136  62.875
ATOM   4408  CA  LEU   278      58.554  70.084  63.663
ATOM   4409  HA  LEU   278      57.987  71.011  63.751
ATOM   4410  CB  LEU   278      58.179  69.405  62.340
ATOM   4411  HB2 LEU   278      58.878  68.570  62.301
ATOM   4412  HB3 LEU   278      57.164  69.024  62.445
ATOM   4413  CG  LEU   278      58.286  70.220  61.045
ATOM   4414  HG  LEU   278      59.299  70.613  60.950
ATOM   4415  CD1 LEU   278      57.970  69.335  59.845
ATOM   4416  HD11LEU   278      56.957  68.943  59.939
ATOM   4417  HD12LEU   278      58.048  69.921  58.929
ATOM   4418  HD13LEU   278      58.678  68.507  59.807
ATOM   4419  CD2 LEU   278      57.375  71.445  61.067
ATOM   4420  HD21LEU   278      57.652  72.091  61.901
ATOM   4421  HD22LEU   278      57.481  71.995  60.132
ATOM   4422  HD23LEU   278      56.339  71.126  61.185
ATOM   4423  C   LEU   278      58.172  69.170  64.830
ATOM   4424  O   LEU   278      59.003  68.380  65.282
ATOM   4425  N   PRO   279      56.929  69.262  65.316
ATOM   4426  CD  PRO   279      55.907  70.271  64.976
ATOM   4427  HD2 PRO   279      55.493  70.054  63.992
ATOM   4428  HD3 PRO   279      56.361  71.262  64.969
ATOM   4429  CG  PRO   279      54.901  70.114  66.069
ATOM   4430  HG2 PRO   279      53.911  70.352  65.680
ATOM   4431  HG3 PRO   279      55.146  70.799  66.881
ATOM   4432  CB  PRO   279      54.980  68.702  66.524
ATOM   4433  HB2 PRO   279      54.325  68.140  65.858
ATOM   4434  HB3 PRO   279      54.697  68.510  67.559
ATOM   4435  CA  PRO   279      56.435  68.284  66.294
ATOM   4436  HA  PRO   279      57.055  68.317  67.190
ATOM   4437  C   PRO   279      56.497  66.888  65.684
ATOM   4438  O   PRO   279      56.417  66.745  64.455
ATOM   4439  N   MET   280      56.643  65.886  66.545
ATOM   4440  H   MET   280      56.667  66.108  67.530
ATOM   4441  CA  MET   280      56.864  64.500  66.143
ATOM   4442  HA  MET   280      57.853  64.388  65.697
ATOM   4443  CB  MET   280      56.776  63.592  67.373
ATOM   4444  HB2 MET   280      57.657  63.798  67.981
ATOM   4445  HB3 MET   280      55.881  63.887  67.920
ATOM   4446  CG  MET   280      56.713  62.108  67.060
ATOM   4447  HG2 MET   280      56.319  62.003  66.049
ATOM   4448  HG3 MET   280      57.731  61.722  67.095
ATOM   4449  SD  MET   280      55.682  61.164  68.199
ATOM   4450  CE  MET   280      55.768  62.216  69.633
ATOM   4451  HE1 MET   280      55.370  63.200  69.387
ATOM   4452  HE2 MET   280      55.180  61.779  70.441
ATOM   4453  HE3 MET   280      56.806  62.313  69.951
ATOM   4454  C   MET   280      55.928  63.993  65.045
ATOM   4455  O   MET   280      56.389  63.405  64.071
ATOM   4456  N   MET   281      54.627  64.220  65.207
ATOM   4457  H   MET   281      54.298  64.716  66.024
ATOM   4458  CA  MET   281      53.636  63.657  64.293
ATOM   4459  HA  MET   281      53.823  62.591  64.165
ATOM   4460  CB  MET   281      52.213  63.842  64.838
ATOM   4461  HB2 MET   281      52.092  64.901  65.068
ATOM   4462  HB3 MET   281      51.524  63.563  64.041
ATOM   4463  CG  MET   281      51.911  63.009  66.092
ATOM   4464  HG2 MET   281      52.586  63.321  66.889
ATOM   4465  HG3 MET   281      50.881  63.197  66.395
ATOM   4466  SD  MET   281      52.127  61.246  65.791
ATOM   4467  CE  MET   281      50.500  60.838  65.174
ATOM   4468  HE1 MET   281      50.296  61.419  64.275
ATOM   4469  HE2 MET   281      50.458  59.775  64.936
ATOM   4470  HE3 MET   281      49.754  61.070  65.934
ATOM   4471  C   MET   281      53.765  64.203  62.868
ATOM   4472  O   MET   281      53.712  63.437  61.907
ATOM   4473  N   ARG   282      53.956  65.514  62.732
ATOM   4474  H   ARG   282      53.888  66.133  63.528
ATOM   4475  CA  ARG   282      54.150  66.107  61.406
ATOM   4476  HA  ARG   282      53.418  65.683  60.719
ATOM   4477  CB  ARG   282      53.983  67.633  61.419
ATOM   4478  HB2 ARG   282      52.980  67.860  61.779
ATOM   4479  HB3 ARG   282      54.719  68.048  62.107
ATOM   4480  CG  ARG   282      54.177  68.244  60.041
ATOM   4481  HG2 ARG   282      55.255  68.263  59.881
ATOM   4482  HG3 ARG   282      53.719  67.542  59.344
ATOM   4483  CD  ARG   282      53.605  69.635  59.808
ATOM   4484  HD2 ARG   282      52.622  69.733  60.270
ATOM   4485  HD3 ARG   282      54.271  70.401  60.206
ATOM   4486  NE  ARG   282      53.467  69.838  58.365
ATOM   4487  HE  ARG   282      54.313  70.050  57.855
ATOM   4488  CZ  ARG   282      52.325  69.746  57.689
ATOM   4489  NH1 ARG   282      51.181  69.503  58.324
ATOM   4490  HH11ARG   282      51.178  69.387  59.328
ATOM   4491  HH12ARG   282      50.320  69.435  57.800
ATOM   4492  NH2 ARG   282      52.327  69.918  56.371
ATOM   4493  HH21ARG   282      53.194  70.116  55.892
ATOM   4494  HH22ARG   282      51.462  69.849  55.854
ATOM   4495  C   ARG   282      55.500  65.708  60.796
ATOM   4496  O   ARG   282      55.576  65.425  59.601
ATOM   4497  N   ASN   283      56.547  65.678  61.627
ATOM   4498  H   ASN   283      56.440  66.041  62.563
ATOM   4499  CA  ASN   283      57.879  65.220  61.206
ATOM   4500  HA  ASN   283      58.285  65.914  60.469
ATOM   4501  CB  ASN   283      58.846  65.151  62.399
ATOM   4502  HB2 ASN   283      58.833  66.116  62.907
ATOM   4503  HB3 ASN   283      58.508  64.375  63.086
ATOM   4504  CG  ASN   283      60.283  64.839  61.977
ATOM   4505  OD1 ASN   283      60.864  65.535  61.137
ATOM   4506  ND2 ASN   283      60.856  63.787  62.551
ATOM   4507  HD21ASN   283      61.803  63.537  62.308
ATOM   4508  HD22ASN   283      60.341  63.242  63.227
ATOM   4509  C   ASN   283      57.850  63.873  60.480
ATOM   4510  O   ASN   283      58.507  63.699  59.448
ATOM   4511  N   GLN   284      57.082  62.929  61.020
ATOM   4512  H   GLN   284      56.645  63.084  61.917
ATOM   4513  CA  GLN   284      56.947  61.612  60.402
ATOM   4514  HA  GLN   284      57.875  61.349  59.895
ATOM   4515  CB  GLN   284      56.644  60.541  61.453
ATOM   4516  HB2 GLN   284      55.889  60.944  62.128
ATOM   4517  HB3 GLN   284      56.241  59.672  60.934
ATOM   4518  CG  GLN   284      57.875  60.127  62.258
ATOM   4519  HG2 GLN   284      58.748  60.221  61.613
ATOM   4520  HG3 GLN   284      57.978  60.801  63.109
ATOM   4521  CD  GLN   284      57.807  58.705  62.774
ATOM   4522  OE1 GLN   284      56.809  58.305  63.374
ATOM   4523  NE2 GLN   284      58.874  57.936  62.548
ATOM   4524  HE21GLN   284      58.881  56.979  62.871
ATOM   4525  HE22GLN   284      59.671  58.314  62.056
ATOM   4526  C   GLN   284      55.908  61.587  59.275
ATOM   4527  O   GLN   284      56.113  60.906  58.272
ATOM   4528  N   MET   285      54.815  62.334  59.436
ATOM   4529  H   MET   285      54.680  62.846  60.296
ATOM   4530  CA  MET   285      53.747  62.375  58.426
ATOM   4531  HA  MET   285      53.308  61.382  58.327
ATOM   4532  CB  MET   285      52.639  63.366  58.813
ATOM   4533  HB2 MET   285      52.302  63.090  59.812
ATOM   4534  HB3 MET   285      53.095  64.355  58.844
ATOM   4535  CG  MET   285      51.434  63.387  57.853
ATOM   4536  HG2 MET   285      51.322  62.383  57.442
ATOM   4537  HG3 MET   285      50.550  63.641  58.437
ATOM   4538  SD  MET   285      51.612  64.581  56.482
ATOM   4539  CE  MET   285      51.151  66.109  57.314
ATOM   4540  HE1 MET   285      51.832  66.291  58.145
ATOM   4541  HE2 MET   285      51.208  66.939  56.610
ATOM   4542  HE3 MET   285      50.132  66.024  57.692
ATOM   4543  C   MET   285      54.279  62.715  57.033
ATOM   4544  O   MET   285      53.915  62.067  56.053
ATOM   4545  N   ILE   286      55.154  63.715  56.961
ATOM   4546  H   ILE   286      55.420  64.205  57.804
ATOM   4547  CA  ILE   286      55.616  64.244  55.676
ATOM   4548  HA  ILE   286      54.830  64.246  54.920
ATOM   4549  CB  ILE   286      56.193  65.678  55.825
ATOM   4550  HB  ILE   286      56.585  66.006  54.862
ATOM   4551  CG2 ILE   286      55.093  66.651  56.289
ATOM   4552  HG21ILE   286      54.701  66.324  57.252
ATOM   4553  HG22ILE   286      55.512  67.652  56.389
ATOM   4554  HG23ILE   286      54.287  66.666  55.555
ATOM   4555  CG1 ILE   286      57.412  65.699  56.761
ATOM   4556  HG12ILE   286      57.052  65.475  57.765
ATOM   4557  HG13ILE   286      58.086  64.907  56.432
ATOM   4558  CD1 ILE   286      58.163  67.036  56.773
ATOM   4559  HD11ILE   286      57.491  67.828  57.103
ATOM   4560  HD12ILE   286      59.010  66.972  57.457
ATOM   4561  HD13ILE   286      58.524  67.261  55.769
ATOM   4562  C   ILE   286      56.581  63.311  54.927
ATOM   4563  O   ILE   286      56.992  63.620  53.807
ATOM   4564  N   THR   287      56.919  62.176  55.545
ATOM   4565  H   THR   287      56.662  62.047  56.513
ATOM   4566  CA  THR   287      57.690  61.120  54.885
ATOM   4567  HA  THR   287      58.145  61.617  54.027
ATOM   4568  CB  THR   287      58.829  60.582  55.812
ATOM   4569  HB  THR   287      59.487  59.949  55.217
ATOM   4570  CG2 THR   287      59.641  61.724  56.429
ATOM   4571  HG21THR   287      58.984  62.357  57.024
ATOM   4572  HG22THR   287      60.423  61.311  57.066
ATOM   4573  HG23THR   287      60.096  62.317  55.635
ATOM   4574  OG1 THR   287      58.254  59.937  56.951
ATOM   4575  HG1 THR   287      58.953  59.608  57.520
ATOM   4576  C   THR   287      56.790  59.957  54.468
ATOM   4577  O   THR   287      57.267  58.978  53.897
ATOM   4578  N   ARN   288      55.493  60.065  54.753
ATOM   4579  H   ARN   288      55.140  60.919  55.160
ATOM   4580  CA  ARN   288      54.565  58.952  54.564
ATOM   4581  HA  ARN   288      55.102  58.072  54.211
ATOM   4582  CB  ARN   288      53.883  58.609  55.896
ATOM   4583  HB2 ARN   288      53.678  59.553  56.400
ATOM   4584  HB3 ARN   288      52.942  58.116  55.652
ATOM   4585  CG  ARN   288      54.704  57.711  56.813
ATOM   4586  HG2 ARN   288      54.461  56.680  56.557
ATOM   4587  HG3 ARN   288      55.755  57.901  56.595
ATOM   4588  CD  ARN   288      54.445  57.941  58.292
ATOM   4589  HD2 ARN   288      54.970  58.845  58.600
ATOM   4590  HD3 ARN   288      53.373  58.075  58.440
ATOM   4591  NE  ARN   288      54.898  56.828  59.127
ATOM   4592  HE  ARN   288      54.208  56.133  59.373
ATOM   4593  CZ  ARN   288      56.143  56.673  59.574
ATOM   4594  NH1 ARN   288      57.089  57.566  59.270
ATOM   4595  HH11ARN   288      56.859  58.365  58.697
ATOM   4596  NH2 ARN   288      56.443  55.623  60.333
ATOM   4597  HH21ARN   288      55.726  54.950  60.566
ATOM   4598  HH22ARN   288      57.386  55.502  60.673
ATOM   4599  C   ARN   288      53.494  59.197  53.491
ATOM   4600  O   ARN   288      52.588  58.378  53.320
ATOM   4601  N   VAL   289      53.601  60.312  52.771
ATOM   4602  H   VAL   289      54.399  60.919  52.894
ATOM   4603  CA  VAL   289      52.520  60.756  51.885
ATOM   4604  HA  VAL   289      51.818  59.954  51.660
ATOM   4605  CB  VAL   289      51.733  61.950  52.504
ATOM   4606  HB  VAL   289      51.191  62.465  51.711
ATOM   4607  CG1 VAL   289      50.747  61.456  53.552
ATOM   4608  HG11VAL   289      51.288  60.940  54.346
ATOM   4609  HG12VAL   289      50.208  62.304  53.972
ATOM   4610  HG13VAL   289      50.039  60.768  53.089
ATOM   4611  CG2 VAL   289      52.679  62.998  53.109
ATOM   4612  HG21VAL   289      53.336  63.387  52.331
ATOM   4613  HG22VAL   289      52.094  63.815  53.531
ATOM   4614  HG23VAL   289      53.279  62.538  53.893
ATOM   4615  C   VAL   289      52.990  61.097  50.456
ATOM   4616  O   VAL   289      53.152  62.272  50.109
ATOM   4617  N   PRO   290      53.196  60.078  49.624
ATOM   4618  CD  PRO   290      52.970  58.646  49.911
ATOM   4619  HD2 PRO   290      51.941  58.506  50.243
ATOM   4620  HD3 PRO   290      53.652  58.327  50.699
ATOM   4621  CG  PRO   290      53.251  57.968  48.601
ATOM   4622  HG2 PRO   290      52.312  57.794  48.075
ATOM   4623  HG3 PRO   290      53.745  57.015  48.786
ATOM   4624  CB  PRO   290      54.141  58.891  47.834
ATOM   4625  HB2 PRO   290      53.974  58.753  46.766
ATOM   4626  HB3 PRO   290      55.201  58.762  48.055
ATOM   4627  CA  PRO   290      53.688  60.291  48.255
ATOM   4628  HA  PRO   290      54.498  61.018  48.303
ATOM   4629  C   PRO   290      52.601  60.800  47.299
ATOM   4630  O   PRO   290      51.411  60.748  47.625
ATOM   4631  N   LEU   291      53.022  61.292  46.134
ATOM   4632  H   LEU   291      54.010  61.449  45.991
ATOM   4633  CA  LEU   291      52.097  61.668  45.061
ATOM   4634  HA  LEU   291      51.082  61.717  45.456
ATOM   4635  CB  LEU   291      52.462  63.037  44.475
ATOM   4636  HB2 LEU   291      53.542  62.959  44.348
ATOM   4637  HB3 LEU   291      51.989  63.151  43.500
ATOM   4638  CG  LEU   291      52.136  64.261  45.350
ATOM   4639  HG  LEU   291      51.288  64.018  45.991
ATOM   4640  CD1 LEU   291      53.338  64.648  46.218
ATOM   4641  HD11LEU   291      54.186  64.891  45.578
ATOM   4642  HD12LEU   291      53.083  65.515  46.827
ATOM   4643  HD13LEU   291      53.601  63.813  46.868
ATOM   4644  CD2 LEU   291      51.658  65.452  44.517
ATOM   4645  HD21LEU   291      50.757  65.175  43.970
ATOM   4646  HD22LEU   291      51.440  66.292  45.176
ATOM   4647  HD23LEU   291      52.438  65.737  43.811
ATOM   4648  C   LEU   291      52.121  60.590  43.982
ATOM   4649  O   LEU   291      53.100  59.838  43.876
ATOM   4650  N   GLY   292      51.048  60.513  43.196
ATOM   4651  H   GLY   292      50.300  61.181  43.316
ATOM   4652  CA  GLY   292      50.906  59.497  42.161
ATOM   4653  HA2 GLY   292      51.141  58.533  42.612
ATOM   4654  HA3 GLY   292      49.866  59.502  41.836
ATOM   4655  C   GLY   292      51.804  59.710  40.953
ATOM   4656  O   GLY   292      52.585  60.664  40.911
ATOM   4657  N   SER   293      51.684  58.814  39.976
ATOM   4658  H   SER   293      50.989  58.087  40.070
ATOM   4659  CA  SER   293      52.529  58.813  38.788
ATOM   4660  HA  SER   293      53.179  59.688  38.797
ATOM   4661  CB  SER   293      53.403  57.554  38.749
ATOM   4662  HB2 SER   293      52.754  56.683  38.661
ATOM   4663  HB3 SER   293      54.054  57.610  37.876
ATOM   4664  OG  SER   293      54.194  57.438  39.923
ATOM   4665  HG  SER   293      54.730  56.643  39.871
ATOM   4666  C   SER   293      51.668  58.879  37.535
ATOM   4667  O   SER   293      50.753  58.077  37.360
ATOM   4668  N   VAL   294      51.967  59.841  36.664
ATOM   4669  H   VAL   294      52.708  60.496  36.870
ATOM   4670  CA  VAL   294      51.178  60.046  35.454
ATOM   4671  HA  VAL   294      50.968  59.127  34.908
ATOM   4672  CB  VAL   294      49.824  60.756  35.777
ATOM   4673  HB  VAL   294      49.289  60.162  36.518
ATOM   4674  CG1 VAL   294      50.048  62.165  36.321
ATOM   4675  HG11VAL   294      50.582  62.760  35.581
ATOM   4676  HG12VAL   294      49.086  62.630  36.535
ATOM   4677  HG13VAL   294      50.637  62.112  37.237
ATOM   4678  CG2 VAL   294      48.882  60.770  34.559
ATOM   4679  HG21VAL   294      48.667  59.746  34.254
ATOM   4680  HG22VAL   294      47.952  61.272  34.824
ATOM   4681  HG23VAL   294      49.360  61.301  33.736
ATOM   4682  C   VAL   294      51.952  60.810  34.382
ATOM   4683  O   VAL   294      52.763  61.700  34.685
ATOM   4684  N   ILE   295      51.711  60.430  33.128
ATOM   4685  H   ILE   295      51.247  59.548  32.963
ATOM   4686  CA  ILE   295      52.105  61.227  31.977
ATOM   4687  HA  ILE   295      52.603  62.147  32.284
ATOM   4688  CB  ILE   295      53.032  60.434  31.018
ATOM   4689  HB  ILE   295      52.461  59.634  30.547
ATOM   4690  CG2 ILE   295      53.590  61.365  29.939
ATOM   4691  HG21ILE   295      54.162  62.165  30.409
ATOM   4692  HG22ILE   295      54.239  60.799  29.270
ATOM   4693  HG23ILE   295      52.767  61.794  29.368
ATOM   4694  CG1 ILE   295      54.156  59.734  31.786
ATOM   4695  HG12ILE   295      54.846  60.509  32.121
ATOM   4696  HG13ILE   295      53.701  59.255  32.653
ATOM   4697  CD1 ILE   295      54.916  58.696  30.973
ATOM   4698  HD11ILE   295      55.372  59.175  30.106
ATOM   4699  HD12ILE   295      55.695  58.248  31.591
ATOM   4700  HD13ILE   295      54.228  57.920  30.639
ATOM   4701  C   ILE   295      50.838  61.650  31.242
ATOM   4702  O   ILE   295      49.993  60.816  30.920
ATOM   4703  N   LYS   296      50.702  62.948  31.002
ATOM   4704  H   LYS   296      51.368  63.601  31.391
ATOM   4705  CA  LYS   296      49.589  63.477  30.224
ATOM   4706  HA  LYS   296      48.770  62.758  30.219
ATOM   4707  CB  LYS   296      49.084  64.790  30.825
ATOM   4708  HB2 LYS   296      48.964  64.628  31.896
ATOM   4709  HB3 LYS   296      49.857  65.540  30.656
ATOM   4710  CG  LYS   296      47.769  65.278  30.238
ATOM   4711  HG2 LYS   296      47.942  65.595  29.209
ATOM   4712  HG3 LYS   296      47.055  64.454  30.248
ATOM   4713  CD  LYS   296      47.215  66.436  31.036
ATOM   4714  HD2 LYS   296      46.694  66.044  31.909
ATOM   4715  HD3 LYS   296      48.043  67.067  31.360
ATOM   4716  CE  LYS   296      46.260  67.250  30.206
ATOM   4717  HE2 LYS   296      46.627  68.276  30.170
ATOM   4718  HE3 LYS   296      46.243  66.835  29.199
ATOM   4719  NZ  LYS   296      44.895  67.237  30.767
ATOM   4720  HZ1 LYS   296      44.910  67.622  31.701
ATOM   4721  HZ2 LYS   296      44.285  67.792  30.184
ATOM   4722  HZ3 LYS   296      44.554  66.286  30.801
ATOM   4723  C   LYS   296      50.048  63.682  28.785
ATOM   4724  O   LYS   296      51.034  64.373  28.544
ATOM   4725  N   CYS   297      49.339  63.064  27.843
ATOM   4726  H   CYS   297      48.503  62.562  28.107
ATOM   4727  CA  CYS   297      49.733  63.063  26.434
ATOM   4728  HA  CYS   297      50.603  63.705  26.291
ATOM   4729  CB  CYS   297      50.093  61.644  25.986
ATOM   4730  HB2 CYS   297      49.194  61.034  25.897
ATOM   4731  HB3 CYS   297      50.612  61.667  25.028
ATOM   4732  SG  CYS   297      51.179  60.768  27.122
ATOM   4733  HG  CYS   297      51.246  59.645  26.412
ATOM   4734  C   CYS   297      48.614  63.592  25.543
ATOM   4735  O   CYS   297      47.450  63.222  25.716
ATOM   4736  N   ILE   298      48.972  64.442  24.584
ATOM   4737  H   ILE   298      49.925  64.774  24.540
ATOM   4738  CA  ILE   298      48.000  64.997  23.642
ATOM   4739  HA  ILE   298      47.083  64.411  23.698
ATOM   4740  CB  ILE   298      47.679  66.493  23.942
ATOM   4741  HB  ILE   298      48.592  67.078  23.835
ATOM   4742  CG2 ILE   298      46.628  67.016  22.982
ATOM   4743  HG21ILE   298      45.715  66.431  23.088
ATOM   4744  HG22ILE   298      46.418  68.062  23.208
ATOM   4745  HG23ILE   298      46.996  66.933  21.959
ATOM   4746  CG1 ILE   298      47.164  66.681  25.375
ATOM   4747  HG12ILE   298      46.331  67.382  25.328
ATOM   4748  HG13ILE   298      46.803  65.711  25.717
ATOM   4749  CD1 ILE   298      48.202  67.198  26.338
ATOM   4750  HD11ILE   298      48.564  68.168  25.997
ATOM   4751  HD12ILE   298      47.759  67.303  27.328
ATOM   4752  HD13ILE   298      49.035  66.496  26.386
ATOM   4753  C   ILE   298      48.489  64.810  22.206
ATOM   4754  O   ILE   298      49.532  65.346  21.810
ATOM   4755  N   VAL   299      47.730  64.026  21.448
ATOM   4756  H   VAL   299      46.929  63.574  21.867
ATOM   4757  CA  VAL   299      48.027  63.746  20.048
ATOM   4758  HA  VAL   299      49.043  64.050  19.797
ATOM   4759  CB  VAL   299      47.862  62.233  19.705
ATOM   4760  HB  VAL   299      46.827  61.943  19.885
ATOM   4761  CG1 VAL   299      48.218  61.966  18.247
ATOM   4762  HG11VAL   299      49.254  62.255  18.067
ATOM   4763  HG12VAL   299      48.096  60.904  18.031
ATOM   4764  HG13VAL   299      47.561  62.546  17.599
ATOM   4765  CG2 VAL   299      48.724  61.380  20.616
ATOM   4766  HG21VAL   299      48.428  61.541  21.652
ATOM   4767  HG22VAL   299      48.594  60.328  20.360
ATOM   4768  HG23VAL   299      49.771  61.657  20.490
ATOM   4769  C   VAL   299      47.105  64.596  19.188
ATOM   4770  O   VAL   299      45.885  64.567  19.360
ATOM   4771  N   TYR   300      47.699  65.356  18.272
ATOM   4772  H   TYR   300      48.705  65.326  18.197
ATOM   4773  CA  TYR   300      46.965  66.280  17.407
ATOM   4774  HA  TYR   300      45.969  66.457  17.813
ATOM   4775  CB  TYR   300      47.704  67.624  17.316
ATOM   4776  HB2 TYR   300      48.723  67.406  16.996
ATOM   4777  HB3 TYR   300      47.216  68.250  16.569
ATOM   4778  CG  TYR   300      47.737  68.349  18.630
ATOM   4779  CD1 TYR   300      48.701  68.038  19.596
ATOM   4780  HD1 TYR   300      49.439  67.266  19.377
ATOM   4781  CE1 TYR   300      48.727  68.692  20.811
ATOM   4782  HE1 TYR   300      49.487  68.450  21.555
ATOM   4783  CZ  TYR   300      47.770  69.659  21.086
ATOM   4784  OH  TYR   300      47.797  70.289  22.300
ATOM   4785  HH  TYR   300      48.510  69.983  22.866
ATOM   4786  CE2 TYR   300      46.809  69.994  20.154
ATOM   4787  HE2 TYR   300      46.069  70.766  20.363
ATOM   4788  CD2 TYR   300      46.793  69.326  18.927
ATOM   4789  HD2 TYR   300      46.033  69.568  18.185
ATOM   4790  C   TYR   300      46.745  65.721  16.011
ATOM   4791  O   TYR   300      47.602  65.037  15.469
ATOM   4792  N   TYR   301      45.596  66.059  15.431
ATOM   4793  H   TYR   301      44.946  66.638  15.942
ATOM   4794  CA  TYR   301      45.212  65.593  14.104
ATOM   4795  HA  TYR   301      46.080  65.188  13.584
ATOM   4796  CB  TYR   301      44.154  64.491  14.224
ATOM   4797  HB2 TYR   301      43.331  64.899  14.811
ATOM   4798  HB3 TYR   301      43.803  64.257  13.219
ATOM   4799  CG  TYR   301      44.666  63.235  14.882
ATOM   4800  CD1 TYR   301      44.405  62.974  16.228
ATOM   4801  HD1 TYR   301      43.824  63.695  16.802
ATOM   4802  CE1 TYR   301      44.874  61.817  16.837
ATOM   4803  HE1 TYR   301      44.656  61.618  17.886
ATOM   4804  CZ  TYR   301      45.622  60.909  16.098
ATOM   4805  OH  TYR   301      46.089  59.760  16.696
ATOM   4806  HH  TYR   301      45.838  59.690  17.620
ATOM   4807  CE2 TYR   301      45.906  61.153  14.761
ATOM   4808  HE2 TYR   301      46.505  60.448  14.183
ATOM   4809  CD2 TYR   301      45.421  62.305  14.161
ATOM   4810  HD2 TYR   301      45.626  62.499  13.108
ATOM   4811  C   TYR   301      44.678  66.735  13.246
ATOM   4812  O   TYR   301      44.294  67.789  13.764
ATOM   4813  N   LYN   302      44.658  66.517  11.933
ATOM   4814  H   LYN   302      45.066  65.664  11.577
ATOM   4815  CA  LYN   302      44.121  67.482  10.973
ATOM   4816  HA  LYN   302      44.661  68.426  11.046
ATOM   4817  CB  LYN   302      44.280  66.935   9.548
ATOM   4818  HB2 LYN   302      45.218  66.381   9.525
ATOM   4819  HB3 LYN   302      43.449  66.249   9.379
ATOM   4820  CG  LYN   302      44.290  67.990   8.462
ATOM   4821  HG2 LYN   302      43.306  68.456   8.419
ATOM   4822  HG3 LYN   302      45.038  68.742   8.713
ATOM   4823  CD  LYN   302      44.623  67.375   7.103
ATOM   4824  HD2 LYN   302      45.705  67.382   6.975
ATOM   4825  HD3 LYN   302      44.263  66.346   7.091
ATOM   4826  CE  LYN   302      43.974  68.153   5.967
ATOM   4827  HE2 LYN   302      44.172  67.621   5.037
ATOM   4828  HE3 LYN   302      42.899  68.180   6.148
ATOM   4829  NZ  LYN   302      44.497  69.551   5.864
ATOM   4830  HZ1 LYN   302      45.493  69.526   5.697
ATOM   4831  HZ2 LYN   302      44.039  70.026   5.100
ATOM   4832  C   LYN   302      42.649  67.800  11.264
ATOM   4833  O   LYN   302      42.236  68.966  11.232
ATOM   4834  N   GLH   303      41.872  66.759  11.566
ATOM   4835  H   GLH   303      42.284  65.837  11.597
ATOM   4836  CA  GLH   303      40.437  66.886  11.822
ATOM   4837  HA  GLH   303      40.200  67.904  12.132
ATOM   4838  CB  GLH   303      39.652  66.568  10.547
ATOM   4839  HB2 GLH   303      40.188  65.777  10.021
ATOM   4840  HB3 GLH   303      38.671  66.202  10.849
ATOM   4841  CG  GLH   303      39.485  67.764   9.628
ATOM   4842  HG2 GLH   303      38.539  68.247   9.871
ATOM   4843  HG3 GLH   303      40.306  68.452   9.832
ATOM   4844  CD  GLH   303      39.496  67.386   8.160
ATOM   4845  OE1 GLH   303      38.565  66.663   7.728
ATOM   4846  OE2 GLH   303      40.430  67.816   7.437
ATOM   4847  HE1 GLH   303      38.495  65.839   8.185
ATOM   4848  C   GLH   303      39.990  65.954  12.951
ATOM   4849  O   GLH   303      40.651  64.952  13.218
ATOM   4850  N   PRO   304      38.888  66.281  13.632
ATOM   4851  CD  PRO   304      38.129  67.543  13.529
ATOM   4852  HD2 PRO   304      37.752  67.645  12.512
ATOM   4853  HD3 PRO   304      38.796  68.375  13.754
ATOM   4854  CG  PRO   304      37.031  67.402  14.539
ATOM   4855  HG2 PRO   304      36.101  67.182  14.014
ATOM   4856  HG3 PRO   304      36.929  68.343  15.078
ATOM   4857  CB  PRO   304      37.408  66.295  15.465
ATOM   4858  HB2 PRO   304      36.503  65.758  15.748
ATOM   4859  HB3 PRO   304      37.926  66.632  16.363
ATOM   4860  CA  PRO   304      38.323  65.380  14.645
ATOM   4861  HA  PRO   304      39.139  64.979  15.246
ATOM   4862  C   PRO   304      37.552  64.227  14.000
ATOM   4863  O   PRO   304      36.325  64.124  14.124
ATOM   4864  N   PHE   305      38.302  63.363  13.319
ATOM   4865  H   PHE   305      39.303  63.495  13.330
ATOM   4866  CA  PHE   305      37.750  62.309  12.464
ATOM   4867  HA  PHE   305      37.095  62.746  11.710
ATOM   4868  CB  PHE   305      38.887  61.556  11.750
ATOM   4869  HB2 PHE   305      38.461  60.787  11.106
ATOM   4870  HB3 PHE   305      39.484  62.242  11.149
ATOM   4871  CG  PHE   305      39.842  60.857  12.683
ATOM   4872  CD1 PHE   305      41.020  61.481  13.094
ATOM   4873  HD1 PHE   305      41.240  62.487  12.736
ATOM   4874  CE1 PHE   305      41.910  60.836  13.950
ATOM   4875  HE1 PHE   305      42.829  61.334  14.261
ATOM   4876  CZ  PHE   305      41.624  59.557  14.409
ATOM   4877  HZ  PHE   305      42.316  59.050  15.081
ATOM   4878  CE2 PHE   305      40.453  58.922  14.008
ATOM   4879  HE2 PHE   305      40.222  57.921  14.373
ATOM   4880  CD2 PHE   305      39.575  59.566  13.139
ATOM   4881  HD2 PHE   305      38.667  59.062  12.809
ATOM   4882  C   PHE   305      36.812  61.320  13.167
ATOM   4883  O   PHE   305      35.912  60.768  12.535
ATOM   4884  N   TRP   306      37.024  61.107  14.466
ATOM   4885  H   TRP   306      37.821  61.545  14.905
ATOM   4886  CA  TRP   306      36.200  60.195  15.270
ATOM   4887  HA  TRP   306      36.202  59.203  14.819
ATOM   4888  CB  TRP   306      36.749  60.087  16.700
ATOM   4889  HB2 TRP   306      36.022  59.593  17.345
ATOM   4890  HB3 TRP   306      37.676  59.514  16.693
ATOM   4891  CG  TRP   306      37.065  61.416  17.343
ATOM   4892  CD1 TRP   306      36.236  62.165  18.139
ATOM   4893  HD1 TRP   306      35.241  61.763  18.326
ATOM   4894  NE1 TRP   306      36.876  63.314  18.544
ATOM   4895  HE1 TRP   306      36.479  64.029  19.136
ATOM   4896  CE2 TRP   306      38.141  63.331  18.014
ATOM   4897  CZ2 TRP   306      39.161  64.287  18.142
ATOM   4898  HZ2 TRP   306      38.965  65.175  18.744
ATOM   4899  CH2 TRP   306      40.347  64.044  17.497
ATOM   4900  HH2 TRP   306      41.161  64.765  17.575
ATOM   4901  CZ3 TRP   306      40.541  62.875  16.730
ATOM   4902  HZ3 TRP   306      41.486  62.686  16.221
ATOM   4903  CE3 TRP   306      39.524  61.922  16.601
ATOM   4904  HE3 TRP   306      39.724  61.036  15.999
ATOM   4905  CD2 TRP   306      38.296  62.147  17.251
ATOM   4906  C   TRP   306      34.716  60.590  15.311
ATOM   4907  O   TRP   306      33.839  59.728  15.403
ATOM   4908  N   ARG   307      34.448  61.892  15.239
ATOM   4909  H   ARG   307      35.213  62.551  15.241
ATOM   4910  CA  ARG   307      33.083  62.415  15.239
ATOM   4911  HA  ARG   307      32.542  62.031  16.104
ATOM   4912  CB  ARG   307      33.088  63.945  15.305
ATOM   4913  HB2 ARG   307      33.705  64.301  14.480
ATOM   4914  HB3 ARG   307      32.060  64.277  15.158
ATOM   4915  CG  ARG   307      33.617  64.506  16.612
ATOM   4916  HG2 ARG   307      32.966  64.144  17.407
ATOM   4917  HG3 ARG   307      34.620  64.104  16.754
ATOM   4918  CD  ARG   307      33.670  66.014  16.651
ATOM   4919  HD2 ARG   307      34.154  66.375  15.744
ATOM   4920  HD3 ARG   307      32.652  66.402  16.699
ATOM   4921  NE  ARG   307      34.415  66.508  17.808
ATOM   4922  HE  ARG   307      34.869  65.821  18.392
ATOM   4923  CZ  ARG   307      34.527  67.790  18.135
ATOM   4924  NH1 ARG   307      33.947  68.727  17.391
ATOM   4925  HH11ARG   307      33.419  68.462  16.572
ATOM   4926  HH12ARG   307      34.038  69.699  17.647
ATOM   4927  NH2 ARG   307      35.222  68.138  19.209
ATOM   4928  HH21ARG   307      35.664  67.426  19.774
ATOM   4929  HH22ARG   307      35.307  69.113  19.458
ATOM   4930  C   ARG   307      32.268  61.945  14.029
ATOM   4931  O   ARG   307      31.062  61.732  14.133
ATOM   4932  N   LYN   308      32.937  61.779  12.891
ATOM   4933  H   LYN   308      33.909  62.048  12.847
ATOM   4934  CA  LYN   308      32.294  61.292  11.668
ATOM   4935  HA  LYN   308      31.387  61.866  11.479
ATOM   4936  CB  LYN   308      33.231  61.441  10.461
ATOM   4937  HB2 LYN   308      34.007  60.684  10.567
ATOM   4938  HB3 LYN   308      32.636  61.229   9.572
ATOM   4939  CG  LYN   308      33.879  62.819  10.323
ATOM   4940  HG2 LYN   308      33.151  63.569  10.634
ATOM   4941  HG3 LYN   308      34.743  62.856  10.985
ATOM   4942  CD  LYN   308      34.321  63.103   8.897
ATOM   4943  HD2 LYN   308      33.442  63.067   8.254
ATOM   4944  HD3 LYN   308      34.751  64.104   8.867
ATOM   4945  CE  LYN   308      35.349  62.095   8.407
ATOM   4946  HE2 LYN   308      35.109  61.123   8.839
ATOM   4947  HE3 LYN   308      35.280  62.035   7.321
ATOM   4948  NZ  LYN   308      36.737  62.484   8.798
ATOM   4949  HZ1 LYN   308      36.800  62.539   9.805
ATOM   4950  HZ2 LYN   308      37.389  61.793   8.457
ATOM   4951  C   LYN   308      31.821  59.841  11.788
ATOM   4952  O   LYN   308      30.920  59.419  11.066
ATOM   4953  N   LYN   309      32.437  59.088  12.700
ATOM   4954  H   LYN   309      33.234  59.475  13.185
ATOM   4955  CA  LYN   309      32.043  57.716  13.001
ATOM   4956  HA  LYN   309      31.514  57.286  12.150
ATOM   4957  CB  LYN   309      33.281  56.860  13.291
ATOM   4958  HB2 LYN   309      33.926  57.450  13.943
ATOM   4959  HB3 LYN   309      32.935  55.976  13.826
ATOM   4960  CG  LYN   309      34.062  56.433  12.057
ATOM   4961  HG2 LYN   309      33.398  55.872  11.400
ATOM   4962  HG3 LYN   309      34.414  57.326  11.540
ATOM   4963  CD  LYN   309      35.254  55.563  12.438
ATOM   4964  HD2 LYN   309      36.084  56.214  12.712
ATOM   4965  HD3 LYN   309      34.975  54.949  13.294
ATOM   4966  CE  LYN   309      35.676  54.662  11.285
ATOM   4967  HE2 LYN   309      36.103  53.750  11.703
ATOM   4968  HE3 LYN   309      34.789  54.414  10.703
ATOM   4969  NZ  LYN   309      36.682  55.322  10.401
ATOM   4970  HZ1 LYN   309      37.505  55.551  10.940
ATOM   4971  HZ2 LYN   309      36.935  54.694   9.651
ATOM   4972  C   LYN   309      31.080  57.665  14.197
ATOM   4973  O   LYN   309      30.792  56.587  14.733
ATOM   4974  N   ASH   310      30.590  58.835  14.610
ATOM   4975  H   ASH   310      30.919  59.679  14.163
ATOM   4976  CA  ASH   310      29.705  58.965  15.776
ATOM   4977  HA  ASH   310      29.500  60.019  15.964
ATOM   4978  CB  ASH   310      28.366  58.239  15.532
ATOM   4979  HB2 ASH   310      28.079  58.385  14.491
ATOM   4980  HB3 ASH   310      28.548  57.179  15.713
ATOM   4981  CG  ASH   310      27.235  58.726  16.446
ATOM   4982  OD1 ASH   310      27.132  59.945  16.724
ATOM   4983  OD2 ASH   310      26.379  57.950  16.923
ATOM   4984  HD1 ASH   310      26.381  60.138  17.265
ATOM   4985  C   ASH   310      30.393  58.512  17.087
ATOM   4986  O   ASH   310      29.781  57.860  17.938
ATOM   4987  N   TYR   311      31.666  58.876  17.229
ATOM   4988  H   TYR   311      32.149  59.280  16.439
ATOM   4989  CA  TYR   311      32.398  58.726  18.486
ATOM   4990  HA  TYR   311      31.777  58.195  19.208
ATOM   4991  CB  TYR   311      33.692  57.935  18.279
ATOM   4992  HB2 TYR   311      34.329  58.515  17.611
ATOM   4993  HB3 TYR   311      34.146  57.893  19.268
ATOM   4994  CG  TYR   311      33.537  56.529  17.734
ATOM   4995  CD1 TYR   311      34.437  56.034  16.782
ATOM   4996  HD1 TYR   311      35.238  56.685  16.431
ATOM   4997  CE1 TYR   311      34.325  54.736  16.285
ATOM   4998  HE1 TYR   311      35.029  54.366  15.540
ATOM   4999  CZ  TYR   311      33.308  53.912  16.750
ATOM   5000  OH  TYR   311      33.194  52.632  16.259
ATOM   5001  HH  TYR   311      33.865  52.420  15.606
ATOM   5002  CE2 TYR   311      32.408  54.372  17.700
ATOM   5003  HE2 TYR   311      31.611  53.725  18.065
ATOM   5004  CD2 TYR   311      32.529  55.680  18.191
ATOM   5005  HD2 TYR   311      31.828  56.047  18.941
ATOM   5006  C   TYR   311      32.755  60.112  19.015
ATOM   5007  O   TYR   311      33.230  60.963  18.261
ATOM   5008  N   CYS   312      32.539  60.339  20.309
ATOM   5009  H   CYS   312      32.037  59.666  20.870
ATOM   5010  CA  CYS   312      32.880  61.631  20.912
ATOM   5011  HA  CYS   312      32.679  62.425  20.194
ATOM   5012  CB  CYS   312      32.060  61.899  22.184
ATOM   5013  HB2 CYS   312      32.237  62.922  22.517
ATOM   5014  HB3 CYS   312      31.001  61.767  21.964
ATOM   5015  SG  CYS   312      32.412  60.839  23.608
ATOM   5016  HG  CYS   312      31.524  61.401  24.422
ATOM   5017  C   CYS   312      34.381  61.810  21.161
ATOM   5018  O   CYS   312      34.867  62.941  21.219
ATOM   5019  N   GLY   313      35.108  60.699  21.288
ATOM   5020  H   GLY   313      34.664  59.798  21.185
ATOM   5021  CA  GLY   313      36.535  60.737  21.575
ATOM   5022  HA2 GLY   313      37.044  60.150  20.811
ATOM   5023  HA3 GLY   313      36.860  61.776  21.512
ATOM   5024  C   GLY   313      36.899  60.188  22.945
ATOM   5025  O   GLY   313      38.084  60.029  23.269
ATOM   5026  N   THR   314      35.881  59.910  23.756
ATOM   5027  H   THR   314      34.941  60.162  23.483
ATOM   5028  CA  THR   314      36.075  59.254  25.043
ATOM   5029  HA  THR   314      36.930  59.761  25.491
ATOM   5030  CB  THR   314      34.853  59.457  25.953
ATOM   5031  HB  THR   314      34.016  58.882  25.555
ATOM   5032  CG2 THR   314      35.161  58.991  27.384
ATOM   5033  HG21THR   314      35.997  59.566  27.782
ATOM   5034  HG22THR   314      34.284  59.142  28.013
ATOM   5035  HG23THR   314      35.421  57.933  27.373
ATOM   5036  OG1 THR   314      34.583  60.856  26.088
ATOM   5037  HG1 THR   314      33.820  60.981  26.656
ATOM   5038  C   THR   314      36.290  57.766  24.833
ATOM   5039  O   THR   314      35.465  57.099  24.208
ATOM   5040  N   MET   315      37.394  57.256  25.366
ATOM   5041  H   MET   315      38.074  57.876  25.784
ATOM   5042  CA  MET   315      37.693  55.833  25.326
ATOM   5043  HA  MET   315      36.806  55.284  25.008
ATOM   5044  CB  MET   315      38.834  55.535  24.340
ATOM   5045  HB2 MET   315      39.731  56.004  24.744
ATOM   5046  HB3 MET   315      38.965  54.453  24.326
ATOM   5047  CG  MET   315      38.591  56.044  22.900
ATOM   5048  HG2 MET   315      37.749  55.488  22.486
ATOM   5049  HG3 MET   315      38.335  57.101  22.957
ATOM   5050  SD  MET   315      40.039  55.836  21.811
ATOM   5051  CE  MET   315      40.595  57.534  21.623
ATOM   5052  HE1 MET   315      40.847  57.944  22.601
ATOM   5053  HE2 MET   315      41.475  57.559  20.981
ATOM   5054  HE3 MET   315      39.800  58.129  21.174
ATOM   5055  C   MET   315      38.055  55.332  26.723
ATOM   5056  O   MET   315      38.852  55.954  27.427
ATOM   5057  N   ILE   316      37.443  54.220  27.119
ATOM   5058  H   ILE   316      36.669  53.863  26.578
ATOM   5059  CA  ILE   316      37.820  53.511  28.341
ATOM   5060  HA  ILE   316      38.583  54.064  28.889
ATOM   5061  CB  ILE   316      36.587  53.275  29.263
ATOM   5062  HB  ILE   316      35.845  52.694  28.716
ATOM   5063  CG2 ILE   316      36.992  52.516  30.536
ATOM   5064  HG21ILE   316      37.734  53.096  31.085
ATOM   5065  HG22ILE   316      36.114  52.364  31.164
ATOM   5066  HG23ILE   316      37.416  51.550  30.265
ATOM   5067  CG1 ILE   316      35.928  54.612  29.622
ATOM   5068  HG12ILE   316      36.511  55.043  30.436
ATOM   5069  HG13ILE   316      36.008  55.250  28.742
ATOM   5070  CD1 ILE   316      34.467  54.507  30.043
ATOM   5071  HD11ILE   316      34.387  53.870  30.924
ATOM   5072  HD12ILE   316      34.084  55.500  30.278
ATOM   5073  HD13ILE   316      33.884  54.076  29.230
ATOM   5074  C   ILE   316      38.450  52.204  27.878
ATOM   5075  O   ILE   316      37.775  51.353  27.296
ATOM   5076  N   ILE   317      39.756  52.071  28.105
ATOM   5077  H   ILE   317      40.234  52.751  28.679
ATOM   5078  CA  ILE   317      40.548  51.013  27.483
ATOM   5079  HA  ILE   317      39.915  50.356  26.885
ATOM   5080  CB  ILE   317      41.671  51.612  26.582
ATOM   5081  HB  ILE   317      42.391  52.135  27.212
ATOM   5082  CG2 ILE   317      42.380  50.506  25.812
ATOM   5083  HG21ILE   317      41.661  49.983  25.182
ATOM   5084  HG22ILE   317      43.162  50.940  25.188
ATOM   5085  HG23ILE   317      42.826  49.802  26.514
ATOM   5086  CG1 ILE   317      41.106  52.657  25.607
ATOM   5087  HG12ILE   317      40.688  52.111  24.761
ATOM   5088  HG13ILE   317      40.308  53.184  26.130
ATOM   5089  CD1 ILE   317      42.137  53.667  25.101
ATOM   5090  HD11ILE   317      42.935  53.141  24.577
ATOM   5091  HD12ILE   317      41.656  54.368  24.419
ATOM   5092  HD13ILE   317      42.556  54.214  25.946
ATOM   5093  C   ILE   317      41.142  50.069  28.526
ATOM   5094  O   ILE   317      42.059  50.439  29.263
ATOM   5095  N   ASP   318      40.619  48.847  28.576
ATOM   5096  H   ASP   318      39.848  48.595  27.975
ATOM   5097  CA  ASP   318      41.089  47.859  29.554
ATOM   5098  HA  ASP   318      41.434  48.369  30.453
ATOM   5099  CB  ASP   318      39.964  46.894  29.940
ATOM   5100  HB2 ASP   318      39.027  47.290  29.549
ATOM   5101  HB3 ASP   318      40.176  45.933  29.470
ATOM   5102  CG  ASP   318      39.848  46.708  31.451
ATOM   5103  OD1 ASP   318      40.860  46.334  32.100
ATOM   5104  OD2 ASP   318      38.781  46.918  32.083
ATOM   5105  C   ASP   318      42.300  47.070  29.061
ATOM   5106  O   ASP   318      42.530  46.960  27.857
ATOM   5107  N   GLY   319      43.070  46.529  30.005
ATOM   5108  H   GLY   319      42.895  46.738  30.977
ATOM   5109  CA  GLY   319      44.170  45.634  29.678
ATOM   5110  HA2 GLY   319      44.022  44.718  30.249
ATOM   5111  HA3 GLY   319      44.102  45.413  28.613
ATOM   5112  C   GLY   319      45.548  46.184  29.979
ATOM   5113  O   GLY   319      45.767  47.402  29.977
ATOM   5114  N   GLU   320      46.479  45.269  30.234
ATOM   5115  H   GLU   320      46.203  44.298  30.264
ATOM   5116  CA  GLU   320      47.863  45.606  30.561
ATOM   5117  HA  GLU   320      47.890  46.400  31.307
ATOM   5118  CB  GLU   320      48.578  44.371  31.131
ATOM   5119  HB2 GLU   320      47.988  44.043  31.986
ATOM   5120  HB3 GLU   320      48.542  43.609  30.352
ATOM   5121  CG  GLU   320      50.028  44.587  31.564
ATOM   5122  HG2 GLU   320      50.363  43.658  32.025
ATOM   5123  HG3 GLU   320      50.615  44.779  30.666
ATOM   5124  CD  GLU   320      50.213  45.737  32.547
ATOM   5125  OE1 GLU   320      51.238  46.445  32.440
ATOM   5126  OE2 GLU   320      49.351  45.938  33.432
ATOM   5127  C   GLU   320      48.635  46.182  29.370
ATOM   5128  O   GLU   320      49.487  47.058  29.541
ATOM   5129  N   GLU   321      48.324  45.697  28.171
ATOM   5130  H   GLU   321      47.595  45.002  28.100
ATOM   5131  CA  GLU   321      49.054  46.069  26.952
ATOM   5132  HA  GLU   321      50.126  45.976  27.125
ATOM   5133  CB  GLU   321      48.664  45.153  25.779
ATOM   5134  HB2 GLU   321      47.895  45.680  25.213
ATOM   5135  HB3 GLU   321      49.555  45.040  25.161
ATOM   5136  CG  GLU   321      48.145  43.774  26.180
ATOM   5137  HG2 GLU   321      48.386  43.084  25.372
ATOM   5138  HG3 GLU   321      48.674  43.472  27.084
ATOM   5139  CD  GLU   321      46.640  43.749  26.439
ATOM   5140  OE1 GLU   321      46.215  43.141  27.451
ATOM   5141  OE2 GLU   321      45.875  44.336  25.632
ATOM   5142  C   GLU   321      48.850  47.535  26.560
ATOM   5143  O   GLU   321      49.758  48.167  26.017
ATOM   5144  N   ALA   322      47.660  48.060  26.838
ATOM   5145  H   ALA   322      46.955  47.480  27.269
ATOM   5146  CA  ALA   322      47.305  49.430  26.477
ATOM   5147  HA  ALA   322      47.586  49.587  25.435
ATOM   5148  CB  ALA   322      45.806  49.640  26.612
ATOM   5149  HB1 ALA   322      45.511  49.495  27.651
ATOM   5150  HB2 ALA   322      45.551  50.652  26.300
ATOM   5151  HB3 ALA   322      45.281  48.922  25.982
ATOM   5152  C   ALA   322      48.065  50.459  27.316
ATOM   5153  O   ALA   322      47.928  50.483  28.537
ATOM   5154  N   PRO   323      48.873  51.293  26.660
ATOM   5155  CD  PRO   323      49.148  51.281  25.210
ATOM   5156  HD2 PRO   323      48.211  51.171  24.665
ATOM   5157  HD3 PRO   323      49.806  50.445  24.973
ATOM   5158  CG  PRO   323      49.798  52.601  24.971
ATOM   5159  HG2 PRO   323      49.039  53.329  24.687
ATOM   5160  HG3 PRO   323      50.526  52.503  24.166
ATOM   5161  CB  PRO   323      50.467  52.983  26.250
ATOM   5162  HB2 PRO   323      50.457  54.068  26.354
ATOM   5163  HB3 PRO   323      51.494  52.623  26.307
ATOM   5164  CA  PRO   323      49.625  52.343  27.361
ATOM   5165  HA  PRO   323      50.247  51.862  28.116
ATOM   5166  C   PRO   323      48.715  53.378  28.034
ATOM   5167  O   PRO   323      49.040  53.843  29.126
ATOM   5168  N   VAL   324      47.589  53.696  27.394
ATOM   5169  H   VAL   324      47.402  53.241  26.512
ATOM   5170  CA  VAL   324      46.631  54.683  27.881
ATOM   5171  HA  VAL   324      46.958  55.157  28.806
ATOM   5172  CB  VAL   324      46.386  55.791  26.814
ATOM   5173  HB  VAL   324      46.285  55.314  25.839
ATOM   5174  CG1 VAL   324      45.124  56.598  27.120
ATOM   5175  HG11VAL   324      45.224  57.076  28.094
ATOM   5176  HG12VAL   324      44.986  57.361  26.354
ATOM   5177  HG13VAL   324      44.260  55.933  27.129
ATOM   5178  CG2 VAL   324      47.596  56.717  26.708
ATOM   5179  HG21VAL   324      48.473  56.138  26.418
ATOM   5180  HG22VAL   324      47.403  57.483  25.957
ATOM   5181  HG23VAL   324      47.777  57.192  27.672
ATOM   5182  C   VAL   324      45.311  53.992  28.226
ATOM   5183  O   VAL   324      44.773  53.236  27.414
ATOM   5184  N   ALA   325      44.785  54.258  29.418
ATOM   5185  H   ALA   325      45.285  54.843  30.073
ATOM   5186  CA  ALA   325      43.538  53.631  29.860
ATOM   5187  HA  ALA   325      43.427  52.744  29.236
ATOM   5188  CB  ALA   325      43.653  53.189  31.324
ATOM   5189  HB1 ALA   325      43.755  54.067  31.962
ATOM   5190  HB2 ALA   325      42.757  52.637  31.608
ATOM   5191  HB3 ALA   325      44.527  52.549  31.444
ATOM   5192  C   ALA   325      42.286  54.494  29.660
ATOM   5193  O   ALA   325      41.162  53.982  29.711
ATOM   5194  N   TYR   326      42.484  55.789  29.425
ATOM   5195  H   TYR   326      43.429  56.136  29.344
ATOM   5196  CA  TYR   326      41.382  56.750  29.338
ATOM   5197  HA  TYR   326      40.525  56.288  28.847
ATOM   5198  CB  TYR   326      40.958  57.201  30.741
ATOM   5199  HB2 TYR   326      40.872  56.309  31.361
ATOM   5200  HB3 TYR   326      41.769  57.826  31.114
ATOM   5201  CG  TYR   326      39.661  57.976  30.792
ATOM   5202  CD1 TYR   326      38.430  57.316  30.765
ATOM   5203  HD1 TYR   326      38.419  56.228  30.700
ATOM   5204  CE1 TYR   326      37.232  58.021  30.820
ATOM   5205  HE1 TYR   326      36.278  57.494  30.796
ATOM   5206  CZ  TYR   326      37.259  59.410  30.912
ATOM   5207  OH  TYR   326      36.072  60.113  30.966
ATOM   5208  HH  TYR   326      35.298  59.546  30.933
ATOM   5209  CE2 TYR   326      38.466  60.088  30.943
ATOM   5210  HE2 TYR   326      38.486  61.176  31.010
ATOM   5211  CD2 TYR   326      39.660  59.371  30.887
ATOM   5212  HD2 TYR   326      40.614  59.898  30.918
ATOM   5213  C   TYR   326      41.744  57.963  28.490
ATOM   5214  O   TYR   326      42.821  58.534  28.642
ATOM   5215  N   THR   327      40.826  58.343  27.597
ATOM   5216  H   THR   327      39.969  57.814  27.526
ATOM   5217  CA  THR   327      41.002  59.497  26.722
ATOM   5218  HA  THR   327      41.886  60.017  27.090
ATOM   5219  CB  THR   327      41.252  59.077  25.248
ATOM   5220  HB  THR   327      41.584  59.960  24.702
ATOM   5221  CG2 THR   327      42.297  57.977  25.115
ATOM   5222  HG21THR   327      41.967  57.093  25.660
ATOM   5223  HG22THR   327      42.429  57.726  24.062
ATOM   5224  HG23THR   327      43.245  58.323  25.526
ATOM   5225  OG1 THR   327      40.051  58.506  24.714
ATOM   5226  HG1 THR   327      40.199  58.245  23.802
ATOM   5227  C   THR   327      39.777  60.399  26.712
ATOM   5228  O   THR   327      38.664  59.963  27.021
ATOM   5229  N   LEU   328      39.997  61.650  26.319
ATOM   5230  H   LEU   328      40.950  61.976  26.235
ATOM   5231  CA  LEU   328      38.919  62.589  26.038
ATOM   5232  HA  LEU   328      38.002  62.038  25.830
ATOM   5233  CB  LEU   328      38.674  63.516  27.233
ATOM   5234  HB2 LEU   328      39.678  63.878  27.453
ATOM   5235  HB3 LEU   328      38.061  64.342  26.871
ATOM   5236  CG  LEU   328      38.048  62.937  28.507
ATOM   5237  HG  LEU   328      38.476  61.954  28.703
ATOM   5238  CD1 LEU   328      38.330  63.856  29.684
ATOM   5239  HD11LEU   328      37.902  64.840  29.488
ATOM   5240  HD12LEU   328      37.883  63.439  30.587
ATOM   5241  HD13LEU   328      39.407  63.951  29.823
ATOM   5242  CD2 LEU   328      36.533  62.706  28.354
ATOM   5243  HD21LEU   328      36.351  62.006  27.539
ATOM   5244  HD22LEU   328      36.132  62.294  29.281
ATOM   5245  HD23LEU   328      36.040  63.653  28.135
ATOM   5246  C   LEU   328      39.275  63.407  24.801
ATOM   5247  O   LEU   328      40.452  63.602  24.495
ATOM   5248  N   ASP   329      38.249  63.848  24.081
ATOM   5249  H   ASP   329      37.322  63.511  24.296
ATOM   5250  CA  ASP   329      38.400  64.807  22.992
ATOM   5251  HA  ASP   329      39.042  64.402  22.209
ATOM   5252  CB  ASP   329      37.019  65.095  22.393
ATOM   5253  HB2 ASP   329      36.530  64.129  22.266
ATOM   5254  HB3 ASP   329      36.454  65.697  23.105
ATOM   5255  CG  ASP   329      37.077  65.814  21.055
ATOM   5256  OD1 ASP   329      38.021  66.601  20.812
ATOM   5257  OD2 ASP   329      36.190  65.660  20.188
ATOM   5258  C   ASP   329      39.006  66.089  23.572
ATOM   5259  O   ASP   329      38.485  66.626  24.550
ATOM   5260  N   ASP   330      40.112  66.556  22.986
ATOM   5261  H   ASP   330      40.577  65.993  22.289
ATOM   5262  CA  ASP   330      40.756  67.806  23.415
ATOM   5263  HA  ASP   330      40.178  68.258  24.221
ATOM   5264  CB  ASP   330      42.182  67.540  23.924
ATOM   5265  HB2 ASP   330      42.202  66.537  24.350
ATOM   5266  HB3 ASP   330      42.854  67.584  23.067
ATOM   5267  CG  ASP   330      42.635  68.553  24.981
ATOM   5268  OD1 ASP   330      41.868  68.816  25.940
ATOM   5269  OD2 ASP   330      43.749  69.136  24.933
ATOM   5270  C   ASP   330      40.743  68.909  22.340
ATOM   5271  O   ASP   330      41.495  69.885  22.430
ATOM   5272  N   THR   331      39.877  68.746  21.337
ATOM   5273  H   THR   331      39.375  67.871  21.279
ATOM   5274  CA  THR   331      39.648  69.750  20.291
ATOM   5275  HA  THR   331      40.602  69.864  19.777
ATOM   5276  CB  THR   331      38.602  69.211  19.280
ATOM   5277  HB  THR   331      37.637  69.159  19.784
ATOM   5278  CG2 THR   331      38.484  70.102  18.048
ATOM   5279  HG21THR   331      39.449  70.155  17.543
ATOM   5280  HG22THR   331      37.741  69.687  17.368
ATOM   5281  HG23THR   331      38.179  71.104  18.352
ATOM   5282  OG1 THR   331      39.052  67.954  18.748
ATOM   5283  HG1 THR   331      38.404  67.621  18.122
ATOM   5284  C   THR   331      39.172  71.082  20.891
ATOM   5285  O   THR   331      38.422  71.092  21.873
ATOM   5286  N   LYS   332      39.615  72.191  20.297
ATOM   5287  H   LYS   332      40.287  72.109  19.548
ATOM   5288  CA  LYS   332      39.199  73.532  20.713
ATOM   5289  HA  LYS   332      39.381  73.654  21.781
ATOM   5290  CB  LYS   332      39.983  74.618  19.954
ATOM   5291  HB2 LYS   332      39.767  74.474  18.895
ATOM   5292  HB3 LYS   332      39.578  75.577  20.279
ATOM   5293  CG  LYS   332      41.492  74.604  20.171
ATOM   5294  HG2 LYS   332      41.842  73.582  20.026
ATOM   5295  HG3 LYS   332      41.945  75.253  19.421
ATOM   5296  CD  LYS   332      41.883  75.080  21.553
ATOM   5297  HD2 LYS   332      41.462  76.073  21.712
ATOM   5298  HD3 LYS   332      41.473  74.390  22.290
ATOM   5299  CE  LYS   332      43.397  75.141  21.703
ATOM   5300  HE2 LYS   332      43.806  75.548  20.779
ATOM   5301  HE3 LYS   332      43.622  75.817  22.528
ATOM   5302  NZ  LYS   332      44.007  73.810  21.972
ATOM   5303  HZ1 LYS   332      43.799  73.184  21.208
ATOM   5304  HZ2 LYS   332      45.008  73.911  22.062
ATOM   5305  HZ3 LYS   332      43.629  73.433  22.829
ATOM   5306  C   LYS   332      37.703  73.715  20.477
ATOM   5307  O   LYS   332      37.132  73.045  19.610
ATOM   5308  N   PRO   333      37.061  74.598  21.250
ATOM   5309  CD  PRO   333      37.658  75.448  22.299
ATOM   5310  HD2 PRO   333      38.616  75.838  21.954
ATOM   5311  HD3 PRO   333      37.811  74.860  23.204
ATOM   5312  CG  PRO   333      36.632  76.524  22.483
ATOM   5313  HG2 PRO   333      36.867  77.357  21.821
ATOM   5314  HG3 PRO   333      36.655  76.865  23.518
ATOM   5315  CB  PRO   333      35.318  75.924  22.153
ATOM   5316  HB2 PRO   333      34.677  76.682  21.703
ATOM   5317  HB3 PRO   333      34.823  75.503  23.028
ATOM   5318  CA  PRO   333      35.610  74.812  21.129
ATOM   5319  HA  PRO   333      35.113  73.878  21.390
ATOM   5320  C   PRO   333      35.188  75.238  19.721
ATOM   5321  O   PRO   333      34.070  74.938  19.303
ATOM   5322  N   GLU   334      36.094  75.898  19.001
ATOM   5323  H   GLU   334      36.975  76.133  19.436
ATOM   5324  CA  GLU   334      35.850  76.362  17.636
ATOM   5325  HA  GLU   334      34.856  76.803  17.565
ATOM   5326  CB  GLU   334      36.889  77.426  17.243
ATOM   5327  HB2 GLU   334      37.870  77.013  17.478
ATOM   5328  HB3 GLU   334      36.803  77.570  16.166
ATOM   5329  CG  GLU   334      36.719  78.766  17.950
ATOM   5330  HG2 GLU   334      37.122  79.536  17.293
ATOM   5331  HG3 GLU   334      35.649  78.927  18.084
ATOM   5332  CD  GLU   334      37.415  78.836  19.302
ATOM   5333  OE1 GLU   334      38.174  77.896  19.659
ATOM   5334  OE2 GLU   334      37.200  79.846  20.011
ATOM   5335  C   GLU   334      35.855  75.220  16.612
ATOM   5336  O   GLU   334      35.416  75.400  15.469
ATOM   5337  N   GLY   335      36.362  74.055  17.018
ATOM   5338  H   GLY   335      36.745  73.978  17.950
ATOM   5339  CA  GLY   335      36.386  72.878  16.164
ATOM   5340  HA2 GLY   335      36.132  72.022  16.790
ATOM   5341  HA3 GLY   335      35.613  73.016  15.407
ATOM   5342  C   GLY   335      37.713  72.609  15.472
ATOM   5343  O   GLY   335      37.837  71.640  14.714
ATOM   5344  N   ASN   336      38.702  73.464  15.718
ATOM   5345  H   ASN   336      38.510  74.316  16.226
ATOM   5346  CA  ASN   336      40.041  73.278  15.158
ATOM   5347  HA  ASN   336      40.022  72.454  14.445
ATOM   5348  CB  ASN   336      40.531  74.545  14.433
ATOM   5349  HB2 ASN   336      41.566  74.393  14.127
ATOM   5350  HB3 ASN   336      39.909  74.696  13.550
ATOM   5351  CG  ASN   336      40.458  75.795  15.298
ATOM   5352  OD1 ASN   336      39.952  75.771  16.425
ATOM   5353  ND2 ASN   336      40.973  76.902  14.767
ATOM   5354  HD21ASN   336      40.955  77.765  15.291
ATOM   5355  HD22ASN   336      41.379  76.873  13.843
ATOM   5356  C   ASN   336      41.049  72.799  16.206
ATOM   5357  O   ASN   336      40.687  72.603  17.371
ATOM   5358  N   TYR   337      42.299  72.608  15.783
ATOM   5359  H   TYR   337      42.528  72.857  14.831
ATOM   5360  CA  TYR   337      43.329  71.964  16.598
ATOM   5361  HA  TYR   337      44.173  71.693  15.964
ATOM   5362  CB  TYR   337      43.833  72.900  17.716
ATOM   5363  HB2 TYR   337      43.009  73.033  18.417
ATOM   5364  HB3 TYR   337      44.654  72.385  18.214
ATOM   5365  CG  TYR   337      44.308  74.259  17.231
ATOM   5366  CD1 TYR   337      43.425  75.335  17.138
ATOM   5367  HD1 TYR   337      42.383  75.188  17.422
ATOM   5368  CE1 TYR   337      43.856  76.584  16.691
ATOM   5369  HE1 TYR   337      43.156  77.416  16.615
ATOM   5370  CZ  TYR   337      45.185  76.760  16.334
ATOM   5371  OH  TYR   337      45.611  77.992  15.895
ATOM   5372  HH  TYR   337      44.909  78.647  15.877
ATOM   5373  CE2 TYR   337      46.083  75.710  16.423
ATOM   5374  HE2 TYR   337      47.128  75.850  16.148
ATOM   5375  CD2 TYR   337      45.640  74.467  16.868
ATOM   5376  HD2 TYR   337      46.338  73.633  16.937
ATOM   5377  C   TYR   337      42.814  70.632  17.170
ATOM   5378  O   TYR   337      42.916  70.373  18.375
ATOM   5379  N   ALA   338      42.255  69.796  16.292
ATOM   5380  H   ALA   338      42.145  70.087  15.331
ATOM   5381  CA  ALA   338      41.735  68.482  16.684
ATOM   5382  HA  ALA   338      40.874  68.624  17.337
ATOM   5383  CB  ALA   338      41.296  67.712  15.472
ATOM   5384  HB1 ALA   338      42.149  67.555  14.812
ATOM   5385  HB2 ALA   338      40.892  66.748  15.780
ATOM   5386  HB3 ALA   338      40.527  68.275  14.942
ATOM   5387  C   ALA   338      42.779  67.690  17.468
ATOM   5388  O   ALA   338      43.948  67.641  17.085
ATOM   5389  N   ALA   339      42.347  67.088  18.571
ATOM   5390  H   ALA   339      41.373  67.148  18.833
ATOM   5391  CA  ALA   339      43.264  66.407  19.475
ATOM   5392  HA  ALA   339      43.985  65.881  18.849
ATOM   5393  CB  ALA   339      44.018  67.430  20.339
ATOM   5394  HB1 ALA   339      43.310  67.958  20.978
ATOM   5395  HB2 ALA   339      44.751  66.914  20.958
ATOM   5396  HB3 ALA   339      44.527  68.146  19.694
ATOM   5397  C   ALA   339      42.584  65.369  20.364
ATOM   5398  O   ALA   339      41.402  65.480  20.684
ATOM   5399  N   ILE   340      43.360  64.356  20.743
ATOM   5400  H   ILE   340      44.263  64.249  20.302
ATOM   5401  CA  ILE   340      42.964  63.383  21.750
ATOM   5402  HA  ILE   340      41.978  63.583  22.170
ATOM   5403  CB  ILE   340      42.998  61.938  21.171
ATOM   5404  HB  ILE   340      43.985  61.756  20.746
ATOM   5405  CG2 ILE   340      42.712  60.896  22.264
ATOM   5406  HG21ILE   340      41.725  61.077  22.690
ATOM   5407  HG22ILE   340      42.742  59.896  21.831
ATOM   5408  HG23ILE   340      43.465  60.975  23.048
ATOM   5409  CG1 ILE   340      42.041  61.788  19.975
ATOM   5410  HG12ILE   340      42.222  62.641  19.321
ATOM   5411  HG13ILE   340      42.325  60.869  19.461
ATOM   5412  CD1 ILE   340      40.553  61.730  20.339
ATOM   5413  HD11ILE   340      40.268  62.648  20.853
ATOM   5414  HD12ILE   340      39.960  61.624  19.431
ATOM   5415  HD13ILE   340      40.371  60.877  20.993
ATOM   5416  C   ILE   340      43.920  63.492  22.935
ATOM   5417  O   ILE   340      45.147  63.447  22.769
ATOM   5418  N   MET   341      43.346  63.641  24.124
ATOM   5419  H   MET   341      42.345  63.771  24.164
ATOM   5420  CA  MET   341      44.096  63.652  25.376
ATOM   5421  HA  MET   341      45.143  63.883  25.182
ATOM   5422  CB  MET   341      43.522  64.721  26.324
ATOM   5423  HB2 MET   341      43.479  65.648  25.752
ATOM   5424  HB3 MET   341      42.511  64.402  26.573
ATOM   5425  CG  MET   341      44.322  64.955  27.620
ATOM   5426  HG2 MET   341      45.369  65.052  27.332
ATOM   5427  HG3 MET   341      43.973  65.897  28.041
ATOM   5428  SD  MET   341      44.165  63.629  28.892
ATOM   5429  CE  MET   341      42.370  63.539  29.110
ATOM   5430  HE1 MET   341      41.900  63.281  28.161
ATOM   5431  HE2 MET   341      42.131  62.777  29.852
ATOM   5432  HE3 MET   341      41.996  64.505  29.449
ATOM   5433  C   MET   341      44.009  62.266  26.023
ATOM   5434  O   MET   341      42.920  61.710  26.151
ATOM   5435  N   GLY   342      45.152  61.718  26.425
ATOM   5436  H   GLY   342      46.027  62.178  26.218
ATOM   5437  CA  GLY   342      45.190  60.463  27.162
ATOM   5438  HA2 GLY   342      44.177  60.234  27.492
ATOM   5439  HA3 GLY   342      45.536  59.683  26.484
ATOM   5440  C   GLY   342      46.109  60.508  28.377
ATOM   5441  O   GLY   342      47.074  61.281  28.398
ATOM   5442  N   PHE   343      45.816  59.676  29.378
ATOM   5443  H   PHE   343      45.001  59.085  29.297
ATOM   5444  CA  PHE   343      46.639  59.563  30.585
ATOM   5445  HA  PHE   343      47.361  60.379  30.612
ATOM   5446  CB  PHE   343      45.769  59.634  31.854
ATOM   5447  HB2 PHE   343      44.927  58.945  31.795
ATOM   5448  HB3 PHE   343      46.395  59.371  32.707
ATOM   5449  CG  PHE   343      45.193  60.997  32.145
ATOM   5450  CD1 PHE   343      43.818  61.168  32.238
ATOM   5451  HD1 PHE   343      43.168  60.306  32.086
ATOM   5452  CE1 PHE   343      43.266  62.413  32.520
ATOM   5453  HE1 PHE   343      42.184  62.532  32.581
ATOM   5454  CZ  PHE   343      44.098  63.508  32.724
ATOM   5455  HZ  PHE   343      43.672  64.487  32.944
ATOM   5456  CE2 PHE   343      45.477  63.351  32.646
ATOM   5457  HE2 PHE   343      46.133  64.207  32.802
ATOM   5458  CD2 PHE   343      46.021  62.095  32.368
ATOM   5459  HD2 PHE   343      47.102  61.967  32.324
ATOM   5460  C   PHE   343      47.369  58.226  30.607
ATOM   5461  O   PHE   343      46.742  57.179  30.429
ATOM   5462  N   ILE   344      48.686  58.260  30.815
ATOM   5463  H   ILE   344      49.186  59.137  30.762
ATOM   5464  CA  ILE   344      49.450  57.043  31.085
ATOM   5465  HA  ILE   344      48.884  56.164  30.777
ATOM   5466  CB  ILE   344      50.823  57.047  30.375
ATOM   5467  HB  ILE   344      51.385  57.927  30.687
ATOM   5468  CG2 ILE   344      51.610  55.781  30.741
ATOM   5469  HG21ILE   344      51.049  54.901  30.428
ATOM   5470  HG22ILE   344      52.576  55.795  30.235
ATOM   5471  HG23ILE   344      51.766  55.749  31.819
ATOM   5472  CG1 ILE   344      50.653  57.158  28.858
ATOM   5473  HG12ILE   344      50.121  56.265  28.529
ATOM   5474  HG13ILE   344      50.037  58.037  28.668
ATOM   5475  CD1 ILE   344      51.966  57.281  28.087
ATOM   5476  HD11ILE   344      52.582  56.402  28.276
ATOM   5477  HD12ILE   344      51.757  57.355  27.020
ATOM   5478  HD13ILE   344      52.498  58.174  28.415
ATOM   5479  C   ILE   344      49.624  56.946  32.598
ATOM   5480  O   ILE   344      50.289  57.790  33.205
ATOM   5481  N   LEU   345      49.039  55.909  33.188
ATOM   5482  H   LEU   345      48.709  55.141  32.623
ATOM   5483  CA  LEU   345      48.782  55.872  34.626
ATOM   5484  HA  LEU   345      48.990  56.846  35.069
ATOM   5485  CB  LEU   345      47.308  55.520  34.881
ATOM   5486  HB2 LEU   345      47.222  54.518  34.461
ATOM   5487  HB3 LEU   345      47.156  55.476  35.960
ATOM   5488  CG  LEU   345      46.246  56.431  34.253
ATOM   5489  HG  LEU   345      46.596  56.753  33.273
ATOM   5490  CD1 LEU   345      44.911  55.691  34.102
ATOM   5491  HD11LEU   345      44.560  55.369  35.082
ATOM   5492  HD12LEU   345      44.174  56.358  33.654
ATOM   5493  HD13LEU   345      45.048  54.820  33.461
ATOM   5494  CD2 LEU   345      46.067  57.703  35.077
ATOM   5495  HD21LEU   345      47.012  58.245  35.120
ATOM   5496  HD22LEU   345      45.309  58.334  34.613
ATOM   5497  HD23LEU   345      45.752  57.442  36.087
ATOM   5498  C   LEU   345      49.657  54.930  35.437
ATOM   5499  O   LEU   345      49.945  53.806  35.014
ATOM   5500  N   ALA   346      50.047  55.403  36.623
ATOM   5501  H   ALA   346      49.993  56.401  36.769
ATOM   5502  CA  ALA   346      50.683  54.581  37.660
ATOM   5503  HA  ALA   346      51.041  55.297  38.399
ATOM   5504  CB  ALA   346      49.646  53.662  38.329
ATOM   5505  HB1 ALA   346      49.285  52.933  37.604
ATOM   5506  HB2 ALA   346      50.109  53.141  39.167
ATOM   5507  HB3 ALA   346      48.809  54.260  38.690
ATOM   5508  C   ALA   346      51.914  53.803  37.170
ATOM   5509  O   ALA   346      52.863  54.420  36.688
ATOM   5510  N   HIE   347      51.909  52.471  37.282
ATOM   5511  H   HIE   347      51.145  51.997  37.741
ATOM   5512  CA  HIE   347      53.086  51.680  36.890
ATOM   5513  HA  HIE   347      53.971  52.097  37.370
ATOM   5514  CB  HIE   347      52.952  50.205  37.302
ATOM   5515  HB2 HIE   347      53.939  49.758  37.420
ATOM   5516  HB3 HIE   347      52.407  50.134  38.244
ATOM   5517  CG  HIE   347      52.212  49.355  36.314
ATOM   5518  ND1 HIE   347      50.835  49.321  36.246
ATOM   5519  CE1 HIE   347      50.464  48.488  35.289
ATOM   5520  HE1 HIE   347      49.408  48.322  35.076
ATOM   5521  NE2 HIE   347      51.550  47.979  34.735
ATOM   5522  HE2 HIE   347      51.574  47.313  33.976
ATOM   5523  CD2 HIE   347      52.657  48.504  35.358
ATOM   5524  HD2 HIE   347      53.655  48.203  35.040
ATOM   5525  C   HIE   347      53.460  51.808  35.407
ATOM   5526  O   HIE   347      54.631  51.675  35.052
ATOM   5527  N   LYS   348      52.472  52.074  34.553
ATOM   5528  H   LYS   348      51.515  52.080  34.875
ATOM   5529  CA  LYS   348      52.726  52.278  33.126
ATOM   5530  HA  LYS   348      53.379  51.487  32.756
ATOM   5531  CB  LYS   348      51.427  52.250  32.327
ATOM   5532  HB2 LYS   348      50.712  52.894  32.839
ATOM   5533  HB3 LYS   348      51.640  52.657  31.339
ATOM   5534  CG  LYS   348      50.841  50.859  32.184
ATOM   5535  HG2 LYS   348      51.480  50.278  31.519
ATOM   5536  HG3 LYS   348      50.816  50.388  33.167
ATOM   5537  CD  LYS   348      49.433  50.915  31.614
ATOM   5538  HD2 LYS   348      48.860  51.655  32.172
ATOM   5539  HD3 LYS   348      49.493  51.217  30.568
ATOM   5540  CE  LYS   348      48.747  49.562  31.713
ATOM   5541  HE2 LYS   348      49.313  48.831  31.136
ATOM   5542  HE3 LYS   348      48.714  49.254  32.757
ATOM   5543  NZ  LYS   348      47.361  49.651  31.177
ATOM   5544  HZ1 LYS   348      47.392  49.937  30.209
ATOM   5545  HZ2 LYS   348      46.915  48.748  31.247
ATOM   5546  HZ3 LYS   348      46.836  50.328  31.711
ATOM   5547  C   LYS   348      53.486  53.573  32.852
ATOM   5548  O   LYS   348      54.269  53.640  31.907
ATOM   5549  N   ALA   349      53.252  54.591  33.679
ATOM   5550  H   ALA   349      52.517  54.518  34.368
ATOM   5551  CA  ALA   349      53.989  55.849  33.583
ATOM   5552  HA  ALA   349      53.890  56.248  32.574
ATOM   5553  CB  ALA   349      53.440  56.878  34.571
ATOM   5554  HB1 ALA   349      53.541  56.497  35.587
ATOM   5555  HB2 ALA   349      53.999  57.809  34.475
ATOM   5556  HB3 ALA   349      52.387  57.063  34.356
ATOM   5557  C   ALA   349      55.478  55.602  33.826
ATOM   5558  O   ALA   349      56.328  56.120  33.097
ATOM   5559  N   ARG   350      55.779  54.789  34.837
ATOM   5560  H   ARG   350      55.038  54.449  35.434
ATOM   5561  CA  ARG   350      57.158  54.433  35.173
ATOM   5562  HA  ARG   350      57.772  55.333  35.215
ATOM   5563  CB  ARG   350      57.217  53.737  36.538
ATOM   5564  HB2 ARG   350      56.782  52.745  36.413
ATOM   5565  HB3 ARG   350      58.269  53.641  36.806
ATOM   5566  CG  ARG   350      56.473  54.483  37.650
ATOM   5567  HG2 ARG   350      56.847  55.507  37.653
ATOM   5568  HG3 ARG   350      55.416  54.484  37.382
ATOM   5569  CD  ARG   350      56.643  53.879  39.032
ATOM   5570  HD2 ARG   350      57.602  53.362  39.068
ATOM   5571  HD3 ARG   350      56.638  54.686  39.766
ATOM   5572  NE  ARG   350      55.585  52.930  39.372
ATOM   5573  HE  ARG   350      55.735  51.971  39.092
ATOM   5574  CZ  ARG   350      54.460  53.236  40.011
ATOM   5575  NH1 ARG   350      54.214  54.484  40.391
ATOM   5576  HH11ARG   350      54.888  55.210  40.194
ATOM   5577  HH12ARG   350      53.355  54.701  40.876
ATOM   5578  NH2 ARG   350      53.570  52.288  40.276
ATOM   5579  HH21ARG   350      53.750  51.336  39.991
ATOM   5580  HH22ARG   350      52.716  52.523  40.761
ATOM   5581  C   ARG   350      57.803  53.563  34.089
ATOM   5582  O   ARG   350      58.962  53.774  33.720
ATOM   5583  N   LYS   351      57.033  52.610  33.566
ATOM   5584  H   LYS   351      56.104  52.476  33.938
ATOM   5585  CA  LYS   351      57.506  51.688  32.530
ATOM   5586  HA  LYS   351      58.463  51.255  32.823
ATOM   5587  CB  LYS   351      56.493  50.553  32.339
ATOM   5588  HB2 LYS   351      56.247  50.181  33.333
ATOM   5589  HB3 LYS   351      55.605  50.998  31.889
ATOM   5590  CG  LYS   351      56.976  49.401  31.472
ATOM   5591  HG2 LYS   351      57.352  49.799  30.529
ATOM   5592  HG3 LYS   351      57.780  48.879  31.991
ATOM   5593  CD  LYS   351      55.835  48.427  31.193
ATOM   5594  HD2 LYS   351      55.364  48.164  32.140
ATOM   5595  HD3 LYS   351      55.107  48.920  30.550
ATOM   5596  CE  LYS   351      56.342  47.162  30.510
ATOM   5597  HE2 LYS   351      57.324  47.370  30.085
ATOM   5598  HE3 LYS   351      56.430  46.377  31.261
ATOM   5599  NZ  LYS   351      55.414  46.712  29.423
ATOM   5600  HZ1 LYS   351      55.332  47.439  28.727
ATOM   5601  HZ2 LYS   351      55.780  45.874  28.994
ATOM   5602  HZ3 LYS   351      54.504  46.518  29.817
ATOM   5603  C   LYS   351      57.797  52.372  31.188
ATOM   5604  O   LYS   351      58.844  52.135  30.586
ATOM   5605  N   LEU   352      56.877  53.215  30.731
ATOM   5606  H   LEU   352      56.035  53.364  31.269
ATOM   5607  CA  LEU   352      56.974  53.834  29.409
ATOM   5608  HA  LEU   352      57.526  53.180  28.734
ATOM   5609  CB  LEU   352      55.574  54.073  28.824
ATOM   5610  HB2 LEU   352      55.133  54.781  29.526
ATOM   5611  HB3 LEU   352      55.657  54.540  27.842
ATOM   5612  CG  LEU   352      54.678  52.827  28.724
ATOM   5613  HG  LEU   352      54.652  52.328  29.693
ATOM   5614  CD1 LEU   352      53.279  53.219  28.324
ATOM   5615  HD11LEU   352      53.304  53.718  27.355
ATOM   5616  HD12LEU   352      52.656  52.327  28.257
ATOM   5617  HD13LEU   352      52.864  53.897  29.070
ATOM   5618  CD2 LEU   352      55.238  51.765  27.772
ATOM   5619  HD21LEU   352      56.218  51.442  28.123
ATOM   5620  HD22LEU   352      54.562  50.910  27.743
ATOM   5621  HD23LEU   352      55.332  52.187  26.771
ATOM   5622  C   LEU   352      57.817  55.114  29.362
ATOM   5623  O   LEU   352      58.101  55.642  28.281
ATOM   5624  N   ALA   353      58.225  55.599  30.529
ATOM   5625  H   ALA   353      57.894  55.183  31.387
ATOM   5626  CA  ALA   353      59.093  56.776  30.617
ATOM   5627  HA  ALA   353      58.647  57.566  30.013
ATOM   5628  CB  ALA   353      59.184  57.256  32.051
ATOM   5629  HB1 ALA   353      59.637  56.479  32.667
ATOM   5630  HB2 ALA   353      59.797  58.157  32.095
ATOM   5631  HB3 ALA   353      58.185  57.479  32.425
ATOM   5632  C   ALA   353      60.491  56.504  30.060
ATOM   5633  O   ALA   353      61.199  57.431  29.670
ATOM   5634  N   ARG   354      60.875  55.230  30.032
ATOM   5635  H   ARG   354      60.254  54.534  30.420
ATOM   5636  CA  ARG   354      62.167  54.789  29.504
ATOM   5637  HA  ARG   354      62.972  55.364  29.963
ATOM   5638  CB  ARG   354      62.386  53.309  29.813
ATOM   5639  HB2 ARG   354      61.488  52.781  29.493
ATOM   5640  HB3 ARG   354      63.234  52.980  29.212
ATOM   5641  CG  ARG   354      62.656  53.008  31.273
ATOM   5642  HG2 ARG   354      63.463  53.665  31.598
ATOM   5643  HG3 ARG   354      61.748  53.247  31.828
ATOM   5644  CD  ARG   354      63.043  51.563  31.535
ATOM   5645  HD2 ARG   354      62.728  50.951  30.690
ATOM   5646  HD3 ARG   354      64.125  51.499  31.646
ATOM   5647  NE  ARG   354      62.416  51.045  32.748
ATOM   5648  HE  ARG   354      62.585  51.557  33.602
ATOM   5649  CZ  ARG   354      61.649  49.960  32.799
ATOM   5650  NH1 ARG   354      61.397  49.254  31.699
ATOM   5651  HH11ARG   354      61.791  49.544  30.816
ATOM   5652  HH12ARG   354      60.812  48.432  31.753
ATOM   5653  NH2 ARG   354      61.128  49.576  33.959
ATOM   5654  HH21ARG   354      61.317  50.109  34.795
ATOM   5655  HH22ARG   354      60.545  48.752  33.999
ATOM   5656  C   ARG   354      62.296  55.001  27.999
ATOM   5657  O   ARG   354      63.408  55.154  27.484
ATOM   5658  N   LEU   355      61.162  55.000  27.301
ATOM   5659  H   LEU   355      60.287  54.833  27.778
ATOM   5660  CA  LEU   355      61.138  55.182  25.852
ATOM   5661  HA  LEU   355      61.958  54.625  25.399
ATOM   5662  CB  LEU   355      59.815  54.674  25.262
ATOM   5663  HB2 LEU   355      59.119  55.436  25.611
ATOM   5664  HB3 LEU   355      59.923  54.749  24.180
ATOM   5665  CG  LEU   355      59.276  53.286  25.625
ATOM   5666  HG  LEU   355      59.287  53.164  26.708
ATOM   5667  CD1 LEU   355      57.853  53.145  25.114
ATOM   5668  HD11LEU   355      57.842  53.266  24.031
ATOM   5669  HD12LEU   355      57.470  52.158  25.373
ATOM   5670  HD13LEU   355      57.225  53.909  25.572
ATOM   5671  CD2 LEU   355      60.153  52.157  25.082
ATOM   5672  HD21LEU   355      61.158  52.246  25.495
ATOM   5673  HD22LEU   355      59.727  51.195  25.367
ATOM   5674  HD23LEU   355      60.201  52.224  23.995
ATOM   5675  C   LEU   355      61.343  56.646  25.469
ATOM   5676  O   LEU   355      61.278  57.531  26.320
ATOM   5677  N   THR   356      61.599  56.892  24.186
ATOM   5678  H   THR   356      61.796  56.130  23.553
ATOM   5679  CA  THR   356      61.657  58.257  23.666
ATOM   5680  HA  THR   356      62.172  58.827  24.440
ATOM   5681  CB  THR   356      62.490  58.335  22.355
ATOM   5682  HB  THR   356      62.634  59.385  22.101
ATOM   5683  CG2 THR   356      63.858  57.653  22.512
ATOM   5684  HG21THR   356      63.715  56.603  22.766
ATOM   5685  HG22THR   356      64.411  57.728  21.576
ATOM   5686  HG23THR   356      64.421  58.145  23.306
ATOM   5687  OG1 THR   356      61.845  57.574  21.328
ATOM   5688  HG1 THR   356      62.361  57.624  20.520
ATOM   5689  C   THR   356      60.251  58.795  23.420
ATOM   5690  O   THR   356      59.275  58.033  23.398
ATOM   5691  N   LYS   357      60.165  60.110  23.234
ATOM   5692  H   LYS   357      60.998  60.663  23.377
ATOM   5693  CA  LYS   357      58.924  60.802  22.891
ATOM   5694  HA  LYS   357      58.186  60.674  23.683
ATOM   5695  CB  LYS   357      59.208  62.296  22.724
ATOM   5696  HB2 LYS   357      59.751  62.611  23.615
ATOM   5697  HB3 LYS   357      59.853  62.395  21.851
ATOM   5698  CG  LYS   357      57.981  63.169  22.546
ATOM   5699  HG2 LYS   357      57.287  62.671  21.869
ATOM   5700  HG3 LYS   357      57.503  63.310  23.516
ATOM   5701  CD  LYS   357      58.367  64.522  21.970
ATOM   5702  HD2 LYS   357      59.453  64.615  22.003
ATOM   5703  HD3 LYS   357      58.030  64.566  20.935
ATOM   5704  CE  LYS   357      57.738  65.656  22.756
ATOM   5705  HE2 LYS   357      57.024  65.232  23.462
ATOM   5706  HE3 LYS   357      58.525  66.175  23.303
ATOM   5707  NZ  LYS   357      57.036  66.622  21.859
ATOM   5708  HZ1 LYS   357      56.306  66.142  21.352
ATOM   5709  HZ2 LYS   357      56.630  67.362  22.414
ATOM   5710  HZ3 LYS   357      57.697  67.016  21.205
ATOM   5711  C   LYS   357      58.283  60.234  21.617
ATOM   5712  O   LYS   357      57.073  60.005  21.574
ATOM   5713  N   GLU   358      59.111  60.004  20.596
ATOM   5714  H   GLU   358      60.080  60.270  20.700
ATOM   5715  CA  GLU   358      58.681  59.434  19.316
ATOM   5716  HA  GLU   358      57.875  60.036  18.896
ATOM   5717  CB  GLU   358      59.848  59.414  18.320
ATOM   5718  HB2 GLU   358      60.681  58.923  18.824
ATOM   5719  HB3 GLU   358      59.527  58.806  17.475
ATOM   5720  CG  GLU   358      60.294  60.788  17.819
ATOM   5721  HG2 GLU   358      60.937  60.619  16.955
ATOM   5722  HG3 GLU   358      59.400  61.328  17.506
ATOM   5723  CD  GLU   358      61.048  61.612  18.861
ATOM   5724  OE1 GLU   358      61.681  61.027  19.775
ATOM   5725  OE2 GLU   358      60.999  62.862  18.763
ATOM   5726  C   GLU   358      58.121  58.020  19.482
ATOM   5727  O   GLU   358      57.123  57.665  18.847
ATOM   5728  N   GLH   359      58.770  57.226  20.333
ATOM   5729  H   GLH   359      59.627  57.558  20.751
ATOM   5730  CA  GLH   359      58.341  55.859  20.623
ATOM   5731  HA  GLH   359      58.178  55.320  19.689
ATOM   5732  CB  GLH   359      59.408  55.114  21.438
ATOM   5733  HB2 GLH   359      59.736  55.789  22.229
ATOM   5734  HB3 GLH   359      58.923  54.244  21.881
ATOM   5735  CG  GLH   359      60.616  54.662  20.622
ATOM   5736  HG2 GLH   359      60.258  53.919  19.910
ATOM   5737  HG3 GLH   359      60.992  55.531  20.081
ATOM   5738  CD  GLH   359      61.738  54.063  21.462
ATOM   5739  OE1 GLH   359      61.982  54.530  22.600
ATOM   5740  OE2 GLH   359      62.393  53.113  20.976
ATOM   5741  HE1 GLH   359      62.096  55.468  22.597
ATOM   5742  C   GLH   359      56.990  55.817  21.342
ATOM   5743  O   GLH   359      56.175  54.932  21.081
ATOM   5744  N   ARG   360      56.758  56.776  22.238
ATOM   5745  H   ARG   360      57.496  57.418  22.487
ATOM   5746  CA  ARG   360      55.481  56.883  22.940
ATOM   5747  HA  ARG   360      55.178  55.898  23.295
ATOM   5748  CB  ARG   360      55.589  57.829  24.145
ATOM   5749  HB2 ARG   360      56.310  58.602  23.882
ATOM   5750  HB3 ARG   360      54.607  58.281  24.287
ATOM   5751  CG  ARG   360      56.026  57.142  25.443
ATOM   5752  HG2 ARG   360      55.369  56.284  25.582
ATOM   5753  HG3 ARG   360      57.048  56.796  25.286
ATOM   5754  CD  ARG   360      55.974  58.034  26.691
ATOM   5755  HD2 ARG   360      54.941  58.337  26.862
ATOM   5756  HD3 ARG   360      56.330  57.460  27.546
ATOM   5757  NE  ARG   360      56.798  59.235  26.558
ATOM   5758  HE  ARG   360      56.325  60.076  26.259
ATOM   5759  CZ  ARG   360      58.104  59.294  26.796
ATOM   5760  NH1 ARG   360      58.767  58.214  27.198
ATOM   5761  HH11ARG   360      58.274  57.341  27.324
ATOM   5762  HH12ARG   360      59.759  58.272  27.376
ATOM   5763  NH2 ARG   360      58.758  60.442  26.635
ATOM   5764  HH21ARG   360      58.259  61.265  26.331
ATOM   5765  HH22ARG   360      59.751  60.484  26.817
ATOM   5766  C   ARG   360      54.365  57.338  21.997
ATOM   5767  O   ARG   360      53.249  56.827  22.067
ATOM   5768  N   LEU   361      54.676  58.292  21.117
ATOM   5769  H   LEU   361      55.576  58.746  21.169
ATOM   5770  CA  LEU   361      53.720  58.761  20.115
ATOM   5771  HA  LEU   361      52.836  59.157  20.614
ATOM   5772  CB  LEU   361      54.327  59.868  19.241
ATOM   5773  HB2 LEU   361      54.447  60.676  19.964
ATOM   5774  HB3 LEU   361      55.309  59.533  18.907
ATOM   5775  CG  LEU   361      53.520  60.376  18.033
ATOM   5776  HG  LEU   361      53.381  59.542  17.346
ATOM   5777  CD1 LEU   361      52.152  60.935  18.439
ATOM   5778  HD11LEU   361      52.289  61.770  19.126
ATOM   5779  HD12LEU   361      51.622  61.280  17.551
ATOM   5780  HD13LEU   361      51.570  60.154  18.928
ATOM   5781  CD2 LEU   361      54.311  61.422  17.240
ATOM   5782  HD21LEU   361      55.238  60.978  16.878
ATOM   5783  HD22LEU   361      53.716  61.763  16.393
ATOM   5784  HD23LEU   361      54.542  62.269  17.885
ATOM   5785  C   LEU   361      53.218  57.612  19.238
ATOM   5786  O   LEU   361      52.017  57.488  19.001
ATOM   5787  N   LYN   362      54.150  56.780  18.777
ATOM   5788  H   LYN   362      55.122  56.984  18.963
ATOM   5789  CA  LYN   362      53.833  55.626  17.939
ATOM   5790  HA  LYN   362      53.296  55.949  17.048
ATOM   5791  CB  LYN   362      55.119  54.922  17.507
ATOM   5792  HB2 LYN   362      55.811  55.696  17.175
ATOM   5793  HB3 LYN   362      55.524  54.427  18.389
ATOM   5794  CG  LYN   362      54.931  53.903  16.397
ATOM   5795  HG2 LYN   362      54.312  53.088  16.773
ATOM   5796  HG3 LYN   362      54.424  54.387  15.562
ATOM   5797  CD  LYN   362      56.266  53.350  15.927
ATOM   5798  HD2 LYN   362      56.516  53.805  14.968
ATOM   5799  HD3 LYN   362      57.030  53.608  16.661
ATOM   5800  CE  LYN   362      56.205  51.838  15.770
ATOM   5801  HE2 LYN   362      57.219  51.445  15.846
ATOM   5802  HE3 LYN   362      55.598  51.434  16.581
ATOM   5803  NZ  LYN   362      55.612  51.438  14.456
ATOM   5804  HZ1 LYN   362      56.175  51.811  13.705
ATOM   5805  HZ2 LYN   362      55.589  50.430  14.390
ATOM   5806  C   LYN   362      52.883  54.640  18.636
ATOM   5807  O   LYN   362      51.899  54.209  18.041
ATOM   5808  N   LYS   363      53.182  54.301  19.890
ATOM   5809  H   LYS   363      54.048  54.629  20.292
ATOM   5810  CA  LYS   363      52.345  53.401  20.685
ATOM   5811  HA  LYS   363      52.225  52.454  20.159
ATOM   5812  CB  LYS   363      52.982  53.125  22.051
ATOM   5813  HB2 LYS   363      53.396  54.069  22.406
ATOM   5814  HB3 LYS   363      52.181  52.806  22.717
ATOM   5815  CG  LYS   363      54.078  52.067  22.030
ATOM   5816  HG2 LYS   363      53.767  51.257  21.370
ATOM   5817  HG3 LYS   363      54.992  52.519  21.645
ATOM   5818  CD  LYS   363      54.335  51.511  23.430
ATOM   5819  HD2 LYS   363      54.375  52.343  24.134
ATOM   5820  HD3 LYS   363      53.513  50.848  23.699
ATOM   5821  CE  LYS   363      55.651  50.738  23.482
ATOM   5822  HE2 LYS   363      56.373  51.251  22.846
ATOM   5823  HE3 LYS   363      56.008  50.740  24.511
ATOM   5824  NZ  LYS   363      55.490  49.330  23.015
ATOM   5825  HZ1 LYS   363      55.159  49.327  22.061
ATOM   5826  HZ2 LYS   363      56.380  48.855  23.064
ATOM   5827  HZ3 LYS   363      54.821  48.854  23.604
ATOM   5828  C   LYS   363      50.915  53.925  20.870
ATOM   5829  O   LYS   363      49.952  53.166  20.770
ATOM   5830  N   LEU   364      50.790  55.222  21.134
ATOM   5831  H   LEU   364      51.617  55.786  21.266
ATOM   5832  CA  LEU   364      49.487  55.850  21.326
ATOM   5833  HA  LEU   364      48.901  55.278  22.046
ATOM   5834  CB  LEU   364      49.658  57.277  21.858
ATOM   5835  HB2 LEU   364      50.667  57.555  21.555
ATOM   5836  HB3 LEU   364      48.936  57.913  21.346
ATOM   5837  CG  LEU   364      49.512  57.458  23.373
ATOM   5838  HG  LEU   364      48.481  57.232  23.645
ATOM   5839  CD1 LEU   364      50.453  56.549  24.150
ATOM   5840  HD11LEU   364      51.484  56.775  23.879
ATOM   5841  HD12LEU   364      50.315  56.712  25.219
ATOM   5842  HD13LEU   364      50.234  55.508  23.911
ATOM   5843  CD2 LEU   364      49.772  58.904  23.724
ATOM   5844  HD21LEU   364      49.051  59.539  23.209
ATOM   5845  HD22LEU   364      49.670  59.041  24.801
ATOM   5846  HD23LEU   364      50.781  59.178  23.418
ATOM   5847  C   LEU   364      48.650  55.849  20.048
ATOM   5848  O   LEU   364      47.463  55.526  20.080
ATOM   5849  N   CYS   365      49.281  56.197  18.927
ATOM   5850  H   CYS   365      50.241  56.507  18.976
ATOM   5851  CA  CYS   365      48.606  56.233  17.631
ATOM   5852  HA  CYS   365      47.705  56.842  17.704
ATOM   5853  CB  CYS   365      49.516  56.834  16.560
ATOM   5854  HB2 CYS   365      50.514  56.399  16.618
ATOM   5855  HB3 CYS   365      49.102  56.662  15.566
ATOM   5856  SG  CYS   365      49.742  58.632  16.708
ATOM   5857  HG  CYS   365      50.548  58.758  15.657
ATOM   5858  C   CYS   365      48.107  54.853  17.189
ATOM   5859  O   CYS   365      46.981  54.732  16.695
ATOM   5860  N   GLH   366      48.940  53.829  17.374
ATOM   5861  H   GLH   366      49.896  54.009  17.647
ATOM   5862  CA  GLH   366      48.555  52.452  17.059
ATOM   5863  HA  GLH   366      48.129  52.412  16.057
ATOM   5864  CB  GLH   366      49.774  51.513  17.114
ATOM   5865  HB2 GLH   366      50.298  51.692  18.052
ATOM   5866  HB3 GLH   366      49.412  50.485  17.090
ATOM   5867  CG  GLH   366      50.731  51.743  15.944
ATOM   5868  HG2 GLH   366      50.158  51.538  15.040
ATOM   5869  HG3 GLH   366      51.021  52.794  15.960
ATOM   5870  CD  GLH   366      51.980  50.872  15.961
ATOM   5871  OE1 GLH   366      52.230  50.162  16.959
ATOM   5872  OE2 GLH   366      52.732  50.916  14.961
ATOM   5873  HE1 GLH   366      52.209  50.645  17.771
ATOM   5874  C   GLH   366      47.398  51.957  17.942
ATOM   5875  O   GLH   366      46.498  51.262  17.461
ATOM   5876  N   LEU   367      47.413  52.331  19.220
ATOM   5877  H   LEU   367      48.234  52.774  19.608
ATOM   5878  CA  LEU   367      46.299  52.034  20.116
ATOM   5879  HA  LEU   367      46.071  50.969  20.073
ATOM   5880  CB  LEU   367      46.643  52.404  21.564
ATOM   5881  HB2 LEU   367      47.442  51.699  21.795
ATOM   5882  HB3 LEU   367      47.034  53.421  21.603
ATOM   5883  CG  LEU   367      45.515  52.251  22.588
ATOM   5884  HG  LEU   367      44.631  52.764  22.209
ATOM   5885  CD1 LEU   367      45.181  50.780  22.837
ATOM   5886  HD11LEU   367      46.064  50.266  23.217
ATOM   5887  HD12LEU   367      44.376  50.708  23.569
ATOM   5888  HD13LEU   367      44.864  50.316  21.903
ATOM   5889  CD2 LEU   367      45.858  52.987  23.898
ATOM   5890  HD21LEU   367      46.003  54.048  23.692
ATOM   5891  HD22LEU   367      45.042  52.864  24.610
ATOM   5892  HD23LEU   367      46.773  52.571  24.320
ATOM   5893  C   LEU   367      45.004  52.730  19.669
ATOM   5894  O   LEU   367      43.950  52.102  19.569
ATOM   5895  N   TYR   368      45.096  54.024  19.375
ATOM   5896  H   TYR   368      45.976  54.510  19.468
ATOM   5897  CA  TYR   368      43.916  54.796  18.993
ATOM   5898  HA  TYR   368      43.127  54.636  19.728
ATOM   5899  CB  TYR   368      44.224  56.295  18.924
ATOM   5900  HB2 TYR   368      45.026  56.419  18.196
ATOM   5901  HB3 TYR   368      43.321  56.783  18.555
ATOM   5902  CG  TYR   368      44.634  56.922  20.238
ATOM   5903  CD1 TYR   368      45.313  58.140  20.261
ATOM   5904  HD1 TYR   368      45.543  58.629  19.314
ATOM   5905  CE1 TYR   368      45.696  58.731  21.460
ATOM   5906  HE1 TYR   368      46.225  59.684  21.463
ATOM   5907  CZ  TYR   368      45.405  58.094  22.661
ATOM   5908  OH  TYR   368      45.785  58.673  23.855
ATOM   5909  HH  TYR   368      46.242  59.509  23.738
ATOM   5910  CE2 TYR   368      44.729  56.883  22.667
ATOM   5911  HE2 TYR   368      44.498  56.384  23.609
ATOM   5912  CD2 TYR   368      44.345  56.303  21.460
ATOM   5913  HD2 TYR   368      43.810  55.353  21.457
ATOM   5914  C   TYR   368      43.330  54.319  17.671
ATOM   5915  O   TYR   368      42.108  54.310  17.509
ATOM   5916  N   ALA   369      44.201  53.923  16.743
ATOM   5917  H   ALA   369      45.190  54.067  16.887
ATOM   5918  CA  ALA   369      43.762  53.343  15.474
ATOM   5919  HA  ALA   369      43.121  54.063  14.966
ATOM   5920  CB  ALA   369      44.954  53.036  14.578
ATOM   5921  HB1 ALA   369      45.601  52.309  15.069
ATOM   5922  HB2 ALA   369      44.601  52.627  13.631
ATOM   5923  HB3 ALA   369      45.514  53.952  14.391
ATOM   5924  C   ALA   369      42.929  52.087  15.716
ATOM   5925  O   ALA   369      41.893  51.895  15.082
ATOM   5926  N   LYN   370      43.388  51.255  16.646
ATOM   5927  H   LYN   370      44.259  51.484  17.103
ATOM   5928  CA  LYN   370      42.706  50.027  17.035
ATOM   5929  HA  LYN   370      42.555  49.387  16.166
ATOM   5930  CB  LYN   370      43.558  49.270  18.059
ATOM   5931  HB2 LYN   370      44.249  50.007  18.467
ATOM   5932  HB3 LYN   370      42.865  48.951  18.838
ATOM   5933  CG  LYN   370      44.339  48.069  17.554
ATOM   5934  HG2 LYN   370      43.753  47.543  16.800
ATOM   5935  HG3 LYN   370      45.279  48.404  17.115
ATOM   5936  CD  LYN   370      44.632  47.118  18.730
ATOM   5937  HD2 LYN   370      44.736  47.718  19.635
ATOM   5938  HD3 LYN   370      43.786  46.440  18.839
ATOM   5939  CE  LYN   370      45.900  46.314  18.509
ATOM   5940  HE2 LYN   370      45.869  45.942  17.485
ATOM   5941  HE3 LYN   370      46.739  47.001  18.620
ATOM   5942  NZ  LYN   370      46.072  45.151  19.463
ATOM   5943  HZ1 LYN   370      45.296  44.513  19.361
ATOM   5944  HZ2 LYN   370      46.934  44.668  19.254
ATOM   5945  C   LYN   370      41.342  50.331  17.654
ATOM   5946  O   LYN   370      40.320  49.788  17.236
ATOM   5947  N   VAL   371      41.333  51.199  18.662
ATOM   5948  H   VAL   371      42.193  51.645  18.947
ATOM   5949  CA  VAL   371      40.128  51.443  19.458
ATOM   5950  HA  VAL   371      39.626  50.508  19.707
ATOM   5951  CB  VAL   371      40.463  52.189  20.770
ATOM   5952  HB  VAL   371      40.951  53.131  20.520
ATOM   5953  CG1 VAL   371      39.195  52.470  21.586
ATOM   5954  HG11VAL   371      38.707  51.529  21.837
ATOM   5955  HG12VAL   371      39.461  52.996  22.503
ATOM   5956  HG13VAL   371      38.514  53.087  21.000
ATOM   5957  CG2 VAL   371      41.448  51.375  21.604
ATOM   5958  HG21VAL   371      42.367  51.223  21.037
ATOM   5959  HG22VAL   371      41.676  51.913  22.525
ATOM   5960  HG23VAL   371      41.007  50.409  21.847
ATOM   5961  C   VAL   371      39.045  52.181  18.657
ATOM   5962  O   VAL   371      37.856  51.852  18.741
ATOM   5963  N   LEU   372      39.468  53.160  17.865
ATOM   5964  H   LEU   372      40.445  53.416  17.859
ATOM   5965  CA  LEU   372      38.548  53.930  17.037
ATOM   5966  HA  LEU   372      37.584  54.012  17.539
ATOM   5967  CB  LEU   372      39.091  55.341  16.788
ATOM   5968  HB2 LEU   372      40.048  55.159  16.298
ATOM   5969  HB3 LEU   372      38.410  55.823  16.086
ATOM   5970  CG  LEU   372      39.304  56.253  17.999
ATOM   5971  HG  LEU   372      39.801  55.693  18.791
ATOM   5972  CD1 LEU   372      40.170  57.443  17.597
ATOM   5973  HD11LEU   372      39.673  58.004  16.805
ATOM   5974  HD12LEU   372      40.320  58.091  18.460
ATOM   5975  HD13LEU   372      41.136  57.086  17.239
ATOM   5976  CD2 LEU   372      37.972  56.726  18.564
ATOM   5977  HD21LEU   372      37.381  55.865  18.875
ATOM   5978  HD22LEU   372      38.151  57.372  19.424
ATOM   5979  HD23LEU   372      37.429  57.282  17.800
ATOM   5980  C   LEU   372      38.251  53.265  15.694
ATOM   5981  O   LEU   372      37.364  53.715  14.969
ATOM   5982  N   GLY   373      38.999  52.214  15.370
ATOM   5983  H   GLY   373      39.681  51.874  16.033
ATOM   5984  CA  GLY   373      38.878  51.529  14.094
ATOM   5985  HA2 GLY   373      39.608  50.721  14.055
ATOM   5986  HA3 GLY   373      37.873  51.116  14.008
ATOM   5987  C   GLY   373      39.124  52.474  12.934
ATOM   5988  O   GLY   373      38.358  52.481  11.975
ATOM   5989  N   SER   374      40.179  53.284  13.030
ATOM   5990  H   SER   374      40.782  53.228  13.838
ATOM   5991  CA  SER   374      40.473  54.298  12.011
ATOM   5992  HA  SER   374      39.984  54.028  11.075
ATOM   5993  CB  SER   374      39.967  55.681  12.448
ATOM   5994  HB2 SER   374      40.623  56.047  13.238
ATOM   5995  HB3 SER   374      40.025  56.349  11.589
ATOM   5996  OG  SER   374      38.632  55.640  12.925
ATOM   5997  HG  SER   374      38.359  56.522  13.186
ATOM   5998  C   SER   374      41.956  54.419  11.682
ATOM   5999  O   SER   374      42.775  54.681  12.561
ATOM   6000  N   LEU   375      42.281  54.273  10.399
ATOM   6001  H   LEU   375      41.577  53.968   9.743
ATOM   6002  CA  LEU   375      43.645  54.460   9.914
ATOM   6003  HA  LEU   375      44.336  53.874  10.520
ATOM   6004  CB  LEU   375      43.764  54.002   8.454
ATOM   6005  HB2 LEU   375      42.989  54.575   7.944
ATOM   6006  HB3 LEU   375      44.741  54.286   8.063
ATOM   6007  CG  LEU   375      43.533  52.500   8.215
ATOM   6008  HG  LEU   375      42.578  52.215   8.659
ATOM   6009  CD1 LEU   375      43.513  52.189   6.723
ATOM   6010  HD11LEU   375      44.467  52.474   6.279
ATOM   6011  HD12LEU   375      43.348  51.122   6.575
ATOM   6012  HD13LEU   375      42.709  52.750   6.245
ATOM   6013  CD2 LEU   375      44.576  51.674   8.933
ATOM   6014  HD21LEU   375      44.524  51.871  10.003
ATOM   6015  HD22LEU   375      44.392  50.615   8.749
ATOM   6016  HD23LEU   375      45.567  51.939   8.563
ATOM   6017  C   LEU   375      44.118  55.908  10.062
ATOM   6018  O   LEU   375      45.312  56.175  10.105
ATOM   6019  N   GLH   376      43.174  56.837  10.154
ATOM   6020  H   GLH   376      42.201  56.588  10.050
ATOM   6021  CA  GLH   376      43.515  58.250  10.318
ATOM   6022  HA  GLH   376      44.216  58.550   9.539
ATOM   6023  CB  GLH   376      42.270  59.123  10.215
ATOM   6024  HB2 GLH   376      41.489  58.664  10.821
ATOM   6025  HB3 GLH   376      42.515  60.104  10.622
ATOM   6026  CG  GLH   376      41.778  59.276   8.787
ATOM   6027  HG2 GLH   376      42.414  60.009   8.290
ATOM   6028  HG3 GLH   376      41.880  58.312   8.290
ATOM   6029  CD  GLH   376      40.344  59.727   8.716
ATOM   6030  OE1 GLH   376      40.124  60.923   8.441
ATOM   6031  OE2 GLH   376      39.439  58.893   8.935
ATOM   6032  HE1 GLH   376      39.244  61.075   8.131
ATOM   6033  C   GLH   376      44.251  58.547  11.622
ATOM   6034  O   GLH   376      44.999  59.520  11.702
ATOM   6035  N   ALA   377      44.044  57.699  12.627
ATOM   6036  H   ALA   377      43.342  56.980  12.529
ATOM   6037  CA  ALA   377      44.730  57.826  13.911
ATOM   6038  HA  ALA   377      44.547  58.839  14.267
ATOM   6039  CB  ALA   377      44.156  56.843  14.924
ATOM   6040  HB1 ALA   377      44.339  55.823  14.585
ATOM   6041  HB2 ALA   377      44.634  56.996  15.891
ATOM   6042  HB3 ALA   377      43.082  57.006  15.020
ATOM   6043  C   ALA   377      46.247  57.651  13.791
ATOM   6044  O   ALA   377      46.990  58.036  14.700
ATOM   6045  N   LEU   378      46.692  57.092  12.664
ATOM   6046  H   LEU   378      46.021  56.781  11.975
ATOM   6047  CA  LEU   378      48.110  56.824  12.421
ATOM   6048  HA  LEU   378      48.624  56.672  13.370
ATOM   6049  CB  LEU   378      48.279  55.564  11.564
ATOM   6050  HB2 LEU   378      47.742  55.827  10.652
ATOM   6051  HB3 LEU   378      49.342  55.463  11.343
ATOM   6052  CG  LEU   378      47.743  54.236  12.106
ATOM   6053  HG  LEU   378      46.694  54.355  12.379
ATOM   6054  CD1 LEU   378      47.869  53.158  11.043
ATOM   6055  HD11LEU   378      48.918  53.038  10.769
ATOM   6056  HD12LEU   378      47.486  52.215  11.433
ATOM   6057  HD13LEU   378      47.295  53.445  10.162
ATOM   6058  CD2 LEU   378      48.458  53.817  13.391
ATOM   6059  HD21LEU   378      48.313  54.581  14.154
ATOM   6060  HD22LEU   378      48.049  52.870  13.743
ATOM   6061  HD23LEU   378      49.524  53.699  13.192
ATOM   6062  C   LEU   378      48.858  57.997  11.782
ATOM   6063  O   LEU   378      50.061  57.897  11.517
ATOM   6064  N   GLH   379      48.157  59.103  11.544
ATOM   6065  H   GLH   379      47.164  59.121  11.728
ATOM   6066  CA  GLH   379      48.769  60.279  10.922
ATOM   6067  HA  GLH   379      49.841  60.121  10.807
ATOM   6068  CB  GLH   379      48.158  60.530   9.537
ATOM   6069  HB2 GLH   379      47.183  60.044   9.514
ATOM   6070  HB3 GLH   379      48.030  61.607   9.424
ATOM   6071  CG  GLH   379      49.016  60.000   8.395
ATOM   6072  HG2 GLH   379      48.929  60.696   7.560
ATOM   6073  HG3 GLH   379      50.053  59.965   8.731
ATOM   6074  CD  GLH   379      48.585  58.623   7.949
ATOM   6075  OE1 GLH   379      47.378  58.455   7.648
ATOM   6076  OE2 GLH   379      49.440  57.705   7.904
ATOM   6077  HE1 GLH   379      46.996  57.696   8.062
ATOM   6078  C   GLH   379      48.685  61.554  11.776
ATOM   6079  O   GLH   379      48.025  62.519  11.383
ATOM   6080  N   PRO   380      49.364  61.570  12.925
ATOM   6081  CD  PRO   380      50.211  60.493  13.471
ATOM   6082  HD2 PRO   380      50.845  60.092  12.680
ATOM   6083  HD3 PRO   380      49.580  59.699  13.868
ATOM   6084  CG  PRO   380      51.002  61.191  14.548
ATOM   6085  HG2 PRO   380      51.920  61.605  14.130
ATOM   6086  HG3 PRO   380      51.250  60.490  15.345
ATOM   6087  CB  PRO   380      50.097  62.264  15.046
ATOM   6088  HB2 PRO   380      50.722  63.067  15.437
ATOM   6089  HB3 PRO   380      49.386  61.952  15.811
ATOM   6090  CA  PRO   380      49.348  62.747  13.803
ATOM   6091  HA  PRO   380      48.311  63.029  13.988
ATOM   6092  C   PRO   380      50.090  63.923  13.167
ATOM   6093  O   PRO   380      51.050  63.708  12.420
ATOM   6094  N   VAL   381      49.644  65.143  13.453
ATOM   6095  H   VAL   381      48.776  65.261  13.956
ATOM   6096  CA  VAL   381      50.321  66.340  12.943
ATOM   6097  HA  VAL   381      51.052  66.092  12.173
ATOM   6098  CB  VAL   381      49.335  67.401  12.370
ATOM   6099  HB  VAL   381      49.899  68.289  12.084
ATOM   6100  CG1 VAL   381      48.596  66.849  11.146
ATOM   6101  HG11VAL   381      48.031  65.962  11.432
ATOM   6102  HG12VAL   381      47.912  67.607  10.762
ATOM   6103  HG13VAL   381      49.318  66.587  10.373
ATOM   6104  CG2 VAL   381      48.341  67.886  13.426
ATOM   6105  HG21VAL   381      48.884  68.340  14.255
ATOM   6106  HG22VAL   381      47.672  68.625  12.984
ATOM   6107  HG23VAL   381      47.758  67.042  13.793
ATOM   6108  C   VAL   381      51.235  66.962  14.002
ATOM   6109  O   VAL   381      52.152  67.721  13.680
ATOM   6110  N   HIE   382      50.983  66.617  15.265
ATOM   6111  H   HIE   382      50.220  65.984  15.458
ATOM   6112  CA  HIE   382      51.730  67.160  16.389
ATOM   6113  HA  HIE   382      52.798  67.124  16.176
ATOM   6114  CB  HIE   382      51.328  68.622  16.642
ATOM   6115  HB2 HIE   382      51.283  69.171  15.701
ATOM   6116  HB3 HIE   382      50.353  68.656  17.128
ATOM   6117  CG  HIE   382      52.277  69.369  17.529
ATOM   6118  ND1 HIE   382      53.597  69.583  17.196
ATOM   6119  CE1 HIE   382      54.189  70.262  18.162
ATOM   6120  HE1 HIE   382      55.242  70.533  18.086
ATOM   6121  NE2 HIE   382      53.300  70.497  19.110
ATOM   6122  HE2 HIE   382      53.467  70.997  19.971
ATOM   6123  CD2 HIE   382      52.096  69.947  18.739
ATOM   6124  HD2 HIE   382      51.232  70.033  19.397
ATOM   6125  C   HIE   382      51.508  66.324  17.646
ATOM   6126  O   HIE   382      50.534  65.564  17.740
ATOM   6127  N   TYR   383      52.420  66.473  18.604
ATOM   6128  H   TYR   383      53.191  67.106  18.446
ATOM   6129  CA  TYR   383      52.380  65.733  19.862
ATOM   6130  HA  TYR   383      51.347  65.504  20.125
ATOM   6131  CB  TYR   383      53.156  64.416  19.729
ATOM   6132  HB2 TYR   383      52.716  63.866  18.898
ATOM   6133  HB3 TYR   383      54.179  64.696  19.479
ATOM   6134  CG  TYR   383      53.160  63.540  20.968
ATOM   6135  CD1 TYR   383      51.969  63.096  21.544
ATOM   6136  HD1 TYR   383      51.024  63.390  21.087
ATOM   6137  CE1 TYR   383      51.973  62.295  22.678
ATOM   6138  HE1 TYR   383      51.035  61.964  23.122
ATOM   6139  CZ  TYR   383      53.180  61.917  23.245
ATOM   6140  OH  TYR   383      53.183  61.120  24.364
ATOM   6141  HH  TYR   383      52.300  60.889  24.662
ATOM   6142  CE2 TYR   383      54.384  62.336  22.691
ATOM   6143  HE2 TYR   383      55.335  62.041  23.134
ATOM   6144  CD2 TYR   383      54.365  63.142  21.556
ATOM   6145  HD2 TYR   383      55.301  63.475  21.108
ATOM   6146  C   TYR   383      52.963  66.568  20.996
ATOM   6147  O   TYR   383      54.024  67.182  20.844
ATOM   6148  N   GLU   384      52.255  66.598  22.122
ATOM   6149  H   GLU   384      51.317  66.224  22.129
ATOM   6150  CA  GLU   384      52.769  67.209  23.352
ATOM   6151  HA  GLU   384      53.849  67.329  23.267
ATOM   6152  CB  GLU   384      52.142  68.585  23.611
ATOM   6153  HB2 GLU   384      51.069  68.420  23.712
ATOM   6154  HB3 GLU   384      52.547  68.934  24.561
ATOM   6155  CG  GLU   384      52.396  69.639  22.531
ATOM   6156  HG2 GLU   384      52.227  69.157  21.568
ATOM   6157  HG3 GLU   384      51.657  70.427  22.677
ATOM   6158  CD  GLU   384      53.799  70.245  22.559
ATOM   6159  OE1 GLU   384      54.615  69.900  23.443
ATOM   6160  OE2 GLU   384      54.091  71.079  21.678
ATOM   6161  C   GLU   384      52.512  66.288  24.540
ATOM   6162  O   GLU   384      51.484  65.610  24.597
ATOM   6163  N   GLU   385      53.446  66.273  25.485
ATOM   6164  H   GLU   385      54.273  66.842  25.377
ATOM   6165  CA  GLU   385      53.348  65.411  26.660
ATOM   6166  HA  GLU   385      52.305  65.321  26.962
ATOM   6167  CB  GLU   385      53.894  64.007  26.356
ATOM   6168  HB2 GLU   385      53.767  63.409  27.259
ATOM   6169  HB3 GLU   385      53.283  63.589  25.555
ATOM   6170  CG  GLU   385      55.355  63.990  25.939
ATOM   6171  HG2 GLU   385      55.390  64.368  24.917
ATOM   6172  HG3 GLU   385      55.904  64.667  26.595
ATOM   6173  CD  GLU   385      55.987  62.613  25.991
ATOM   6174  OE1 GLU   385      57.230  62.558  26.092
ATOM   6175  OE2 GLU   385      55.258  61.596  25.912
ATOM   6176  C   GLU   385      54.083  65.995  27.861
ATOM   6177  O   GLU   385      54.983  66.818  27.709
ATOM   6178  N   LYS   386      53.699  65.549  29.052
ATOM   6179  H   LYS   386      52.868  64.979  29.128
ATOM   6180  CA  LYS   386      54.387  65.933  30.278
ATOM   6181  HA  LYS   386      55.444  66.088  30.063
ATOM   6182  CB  LYS   386      53.812  67.228  30.866
ATOM   6183  HB2 LYS   386      53.807  67.975  30.072
ATOM   6184  HB3 LYS   386      52.787  67.020  31.175
ATOM   6185  CG  LYS   386      54.605  67.760  32.060
ATOM   6186  HG2 LYS   386      54.145  67.381  32.972
ATOM   6187  HG3 LYS   386      55.626  67.385  31.986
ATOM   6188  CD  LYS   386      54.625  69.282  32.096
ATOM   6189  HD2 LYS   386      54.952  69.639  31.120
ATOM   6190  HD3 LYS   386      53.610  69.629  32.288
ATOM   6191  CE  LYS   386      55.568  69.827  33.184
ATOM   6192  HE2 LYS   386      55.795  70.863  32.932
ATOM   6193  HE3 LYS   386      55.030  69.793  34.131
ATOM   6194  NZ  LYS   386      56.848  69.049  33.306
ATOM   6195  HZ1 LYS   386      57.346  69.081  32.428
ATOM   6196  HZ2 LYS   386      57.420  69.455  34.033
ATOM   6197  HZ3 LYS   386      56.637  68.089  33.540
ATOM   6198  C   LYS   386      54.360  64.819  31.311
ATOM   6199  O   LYS   386      53.301  64.354  31.724
ATOM   6200  N   ASN   387      55.549  64.406  31.727
ATOM   6201  H   ASN   387      56.382  64.771  31.287
ATOM   6202  CA  ASN   387      55.704  63.425  32.784
ATOM   6203  HA  ASN   387      54.814  62.799  32.849
ATOM   6204  CB  ASN   387      56.910  62.530  32.488
ATOM   6205  HB2 ASN   387      56.795  62.106  31.491
ATOM   6206  HB3 ASN   387      57.808  63.147  32.519
ATOM   6207  CG  ASN   387      57.068  61.391  33.487
ATOM   6208  OD1 ASN   387      56.406  61.347  34.524
ATOM   6209  ND2 ASN   387      57.953  60.454  33.165
ATOM   6210  HD21ASN   387      58.104  59.672  33.786
ATOM   6211  HD22ASN   387      58.470  60.528  32.301
ATOM   6212  C   ASN   387      55.892  64.167  34.099
ATOM   6213  O   ASN   387      56.914  64.825  34.301
ATOM   6214  N   TRP   388      54.914  64.060  34.992
ATOM   6215  H   TRP   388      54.075  63.546  34.766
ATOM   6216  CA  TRP   388      54.947  64.817  36.238
ATOM   6217  HA  TRP   388      55.468  65.762  36.083
ATOM   6218  CB  TRP   388      53.521  65.117  36.717
ATOM   6219  HB2 TRP   388      52.909  64.222  36.605
ATOM   6220  HB3 TRP   388      53.462  65.470  37.747
ATOM   6221  CG  TRP   388      52.888  66.184  35.859
ATOM   6222  CD1 TRP   388      52.198  65.997  34.692
ATOM   6223  HD1 TRP   388      52.073  64.969  34.352
ATOM   6224  NE1 TRP   388      51.794  67.210  34.181
ATOM   6225  HE1 TRP   388      51.258  67.341  33.335
ATOM   6226  CE2 TRP   388      52.236  68.213  35.008
ATOM   6227  CZ2 TRP   388      52.073  69.603  34.907
ATOM   6228  HZ2 TRP   388      51.522  69.997  34.054
ATOM   6229  CH2 TRP   388      52.621  70.384  35.895
ATOM   6230  HH2 TRP   388      52.506  71.467  35.855
ATOM   6231  CZ3 TRP   388      53.338  69.809  36.971
ATOM   6232  HZ3 TRP   388      53.784  70.431  37.747
ATOM   6233  CE3 TRP   388      53.494  68.420  37.069
ATOM   6234  HE3 TRP   388      54.027  68.025  37.934
ATOM   6235  CD2 TRP   388      52.940  67.601  36.073
ATOM   6236  C   TRP   388      55.819  64.180  37.323
ATOM   6237  O   TRP   388      56.143  64.824  38.327
ATOM   6238  N   CYS   389      56.216  62.927  37.104
ATOM   6239  H   CYS   389      55.891  62.443  36.279
ATOM   6240  CA  CYS   389      57.077  62.202  38.041
ATOM   6241  HA  CYS   389      56.647  62.244  39.042
ATOM   6242  CB  CYS   389      57.215  60.733  37.628
ATOM   6243  HB2 CYS   389      57.754  60.668  36.682
ATOM   6244  HB3 CYS   389      57.764  60.188  38.396
ATOM   6245  SG  CYS   389      55.668  59.835  37.385
ATOM   6246  HG  CYS   389      56.231  58.675  37.057
ATOM   6247  C   CYS   389      58.476  62.813  38.157
ATOM   6248  O   CYS   389      59.172  62.590  39.147
ATOM   6249  N   GLU   390      58.891  63.564  37.141
ATOM   6250  H   GLU   390      58.304  63.678  36.326
ATOM   6251  CA  GLU   390      60.244  64.122  37.105
ATOM   6252  HA  GLU   390      60.912  63.511  37.712
ATOM   6253  CB  GLU   390      60.776  64.149  35.660
ATOM   6254  HB2 GLU   390      61.846  64.345  35.725
ATOM   6255  HB3 GLU   390      60.615  63.152  35.250
ATOM   6256  CG  GLU   390      60.126  65.181  34.753
ATOM   6257  HG2 GLU   390      59.071  65.229  35.024
ATOM   6258  HG3 GLU   390      60.596  66.142  34.957
ATOM   6259  CD  GLU   390      60.256  64.855  33.270
ATOM   6260  OE1 GLU   390      59.902  65.730  32.450
ATOM   6261  OE2 GLU   390      60.702  63.736  32.915
ATOM   6262  C   GLU   390      60.377  65.500  37.778
ATOM   6263  O   GLU   390      61.492  66.030  37.904
ATOM   6264  N   GLU   391      59.253  66.058  38.232
ATOM   6265  H   GLU   391      58.380  65.560  38.133
ATOM   6266  CA  GLU   391      59.221  67.412  38.790
ATOM   6267  HA  GLU   391      59.947  68.041  38.275
ATOM   6268  CB  GLU   391      57.827  68.029  38.619
ATOM   6269  HB2 GLU   391      57.117  67.333  39.064
ATOM   6270  HB3 GLU   391      57.824  68.962  39.183
ATOM   6271  CG  GLU   391      57.427  68.308  37.174
ATOM   6272  HG2 GLU   391      57.519  67.381  36.608
ATOM   6273  HG3 GLU   391      56.386  68.628  37.180
ATOM   6274  CD  GLU   391      58.283  69.382  36.527
ATOM   6275  OE1 GLU   391      58.322  70.515  37.054
ATOM   6276  OE2 GLU   391      58.926  69.091  35.499
ATOM   6277  C   GLU   391      59.651  67.467  40.259
ATOM   6278  O   GLU   391      58.951  66.963  41.139
ATOM   6279  N   GLN   392      60.803  68.088  40.509
ATOM   6280  H   GLN   392      61.355  68.416  39.730
ATOM   6281  CA  GLN   392      61.348  68.243  41.863
ATOM   6282  HA  GLN   392      61.485  67.263  42.320
ATOM   6283  CB  GLN   392      62.711  68.959  41.818
ATOM   6284  HB2 GLN   392      63.388  68.319  41.253
ATOM   6285  HB3 GLN   392      62.560  69.894  41.278
ATOM   6286  CG  GLN   392      63.321  69.257  43.201
ATOM   6287  HG2 GLN   392      62.794  70.121  43.607
ATOM   6288  HG3 GLN   392      63.157  68.395  43.847
ATOM   6289  CD  GLN   392      64.817  69.567  43.172
ATOM   6290  OE1 GLN   392      65.546  69.194  44.100
ATOM   6291  NE2 GLN   392      65.272  70.258  42.130
ATOM   6292  HE21GLN   392      66.254  70.486  42.068
ATOM   6293  HE22GLN   392      64.633  70.551  41.404
ATOM   6294  C   GLN   392      60.391  68.981  42.816
ATOM   6295  O   GLN   392      60.307  68.649  44.006
ATOM   6296  N   TYR   393      59.663  69.963  42.286
ATOM   6297  H   TYR   393      59.814  70.234  41.325
ATOM   6298  CA  TYR   393      58.779  70.789  43.109
ATOM   6299  HA  TYR   393      58.946  70.571  44.164
ATOM   6300  CB  TYR   393      59.057  72.280  42.867
ATOM   6301  HB2 TYR   393      58.954  72.454  41.796
ATOM   6302  HB3 TYR   393      58.323  72.882  43.404
ATOM   6303  CG  TYR   393      60.452  72.671  43.311
ATOM   6304  CD1 TYR   393      61.438  72.996  42.378
ATOM   6305  HD1 TYR   393      61.189  72.973  41.317
ATOM   6306  CE1 TYR   393      62.728  73.347  42.786
ATOM   6307  HE1 TYR   393      63.483  73.626  42.050
ATOM   6308  CZ  TYR   393      63.041  73.354  44.136
ATOM   6309  OH  TYR   393      64.318  73.680  44.548
ATOM   6310  HH  TYR   393      64.907  73.884  43.818
ATOM   6311  CE2 TYR   393      62.079  73.019  45.084
ATOM   6312  HE2 TYR   393      62.325  73.019  46.146
ATOM   6313  CD2 TYR   393      60.794  72.682  44.666
ATOM   6314  HD2 TYR   393      60.033  72.420  45.401
ATOM   6315  C   TYR   393      57.284  70.447  43.005
ATOM   6316  O   TYR   393      56.428  71.237  43.418
ATOM   6317  N   SER   394      56.987  69.264  42.466
ATOM   6318  H   SER   394      57.705  68.758  41.966
ATOM   6319  CA  SER   394      55.646  68.687  42.522
ATOM   6320  HA  SER   394      55.004  69.328  43.127
ATOM   6321  CB  SER   394      55.031  68.557  41.127
ATOM   6322  HB2 SER   394      55.735  68.028  40.484
ATOM   6323  HB3 SER   394      54.108  67.983  41.205
ATOM   6324  OG  SER   394      54.749  69.827  40.571
ATOM   6325  HG  SER   394      54.366  69.717  39.698
ATOM   6326  C   SER   394      55.674  67.319  43.203
ATOM   6327  O   SER   394      54.895  67.068  44.123
ATOM   6328  N   GLY   395      56.569  66.445  42.738
ATOM   6329  H   GLY   395      57.193  66.734  41.998
ATOM   6330  CA  GLY   395      56.687  65.088  43.250
ATOM   6331  HA2 GLY   395      57.730  64.791  43.146
ATOM   6332  HA3 GLY   395      56.421  65.115  44.307
ATOM   6333  C   GLY   395      55.807  64.064  42.543
ATOM   6334  O   GLY   395      55.912  62.863  42.805
ATOM   6335  N   GLY   396      54.943  64.540  41.650
ATOM   6336  H   GLY   396      54.930  65.534  41.471
ATOM   6337  CA  GLY   396      54.015  63.697  40.918
ATOM   6338  HA2 GLY   396      54.473  63.409  39.972
ATOM   6339  HA3 GLY   396      53.810  62.804  41.508
ATOM   6340  C   GLY   396      52.703  64.415  40.634
ATOM   6341  O   GLY   396      52.609  65.637  40.805
ATOM   6342  N6  FAC   397      51.698  63.647  40.204
ATOM   6343  C7  FAC   397      50.345  64.143  39.934
ATOM   6344  C8  FAC   397      49.371  62.960  39.932
ATOM   6345  O9  FAC   397      49.808  61.823  39.760
ATOM   6346  C10 FAC   397      50.284  64.883  38.589
ATOM   6347  S11 FAC   397      50.343  66.687  38.732
ATOM   6348  P12 FAC   397      50.657  73.096  43.501
ATOM   6349  O13 FAC   397      51.540  71.908  43.499
ATOM   6350  O14 FAC   397      49.994  73.348  42.149
ATOM   6351  O15 FAC   397      51.480  74.391  43.968
ATOM   6352  C16 FAC   397      52.612  74.276  44.798
ATOM   6353  C17 FAC   397      53.641  75.331  44.425
ATOM   6354  O18 FAC   397      54.641  75.349  45.424
ATOM   6355  C19 FAC   397      54.354  75.018  43.112
ATOM   6356  O20 FAC   397      54.308  76.147  42.263
ATOM   6357  C21 FAC   397      55.775  74.673  43.524
ATOM   6358  O22 FAC   397      56.731  75.048  42.560
ATOM   6359  C23 FAC   397      55.916  75.448  44.820
ATOM   6360  N24 FAC   397      56.952  74.940  45.743
ATOM   6361  C25 FAC   397      57.257  73.638  46.060
ATOM   6362  N26 FAC   397      58.263  73.638  46.963
ATOM   6363  C27 FAC   397      58.598  74.920  47.238
ATOM   6364  C28 FAC   397      59.552  75.506  48.076
ATOM   6365  N29 FAC   397      60.390  74.761  48.802
ATOM   6366  N30 FAC   397      59.646  76.882  48.134
ATOM   6367  C31 FAC   397      58.821  77.685  47.377
ATOM   6368  N32 FAC   397      57.890  77.101  46.548
ATOM   6369  C33 FAC   397      57.778  75.746  46.479
ATOM   6370  N34 FAC   397      42.780  69.202  38.970
ATOM   6371  C35 FAC   397      41.568  69.617  38.444
ATOM   6372  O36 FAC   397      40.843  70.392  39.062
ATOM   6373  N37 FAC   397      41.170  69.152  37.208
ATOM   6374  C38 FAC   397      41.976  68.291  36.495
ATOM   6375  O39 FAC   397      41.609  67.900  35.392
ATOM   6376  C40 FAC   397      43.190  67.860  37.023
ATOM   6377  N41 FAC   397      43.992  66.970  36.321
ATOM   6378  C42 FAC   397      45.312  66.796  36.695
ATOM   6379  C43 FAC   397      46.217  66.267  35.777
ATOM   6380  C44 FAC   397      47.590  66.385  35.983
ATOM   6381  C45 FAC   397      48.504  65.779  34.954
ATOM   6382  C46 FAC   397      48.073  67.049  37.126
ATOM   6383  C47 FAC   397      49.551  67.200  37.405
ATOM   6384  C48 FAC   397      47.157  67.582  38.040
ATOM   6385  C49 FAC   397      45.773  67.462  37.832
ATOM   6386  N50 FAC   397      44.832  67.918  38.760
ATOM   6387  C51 FAC   397      43.600  68.328  38.268
ATOM   6388  C52 FAC   397      45.303  68.398  40.110
ATOM   6389  C53 FAC   397      45.455  69.920  40.213
ATOM   6390  O54 FAC   397      46.317  70.383  39.196
ATOM   6391  C55 FAC   397      46.011  70.259  41.600
ATOM   6392  O56 FAC   397      45.102  69.814  42.594
ATOM   6393  C57 FAC   397      46.275  71.738  41.870
ATOM   6394  O58 FAC   397      46.952  72.360  40.796
ATOM   6395  C59 FAC   397      47.108  71.851  43.147
ATOM   6396  O60 FAC   397      47.353  73.207  43.457
ATOM   6397  P61 FAC   397      48.166  73.596  44.782
ATOM   6398  O62 FAC   397      48.320  75.067  44.831
ATOM   6399  O63 FAC   397      47.442  73.010  46.000
ATOM   6400  O64 FAC   397      49.592  72.860  44.678
ATOM   6401  H72 FAC   397      51.689  63.151  39.336
ATOM   6402  H73 FAC   397      50.129  64.785  40.671
ATOM   6403  H74 FAC   397      51.058  64.524  38.068
ATOM   6404  H75 FAC   397      49.434  64.570  38.167
ATOM   6405  H76 FAC   397      52.311  74.388  45.745
ATOM   6406  H77 FAC   397      52.984  73.355  44.682
ATOM   6407  H78 FAC   397      53.190  76.223  44.385
ATOM   6408  H79 FAC   397      53.928  74.312  42.548
ATOM   6409  H80 FAC   397      53.817  76.883  42.727
ATOM   6410  H81 FAC   397      55.986  73.697  43.578
ATOM   6411  H82 FAC   397      56.263  75.473  41.786
ATOM   6412  H83 FAC   397      56.179  76.400  44.660
ATOM   6413  H84 FAC   397      56.817  72.820  45.690
ATOM   6414  H85 FAC   397      60.252  74.966  49.772
ATOM   6415  H86 FAC   397      60.201  73.795  48.628
ATOM   6416  H87 FAC   397      58.896  78.681  47.429
ATOM   6417  H88 FAC   397      40.292  69.441  36.828
ATOM   6418  H89 FAC   397      45.878  65.798  34.961
ATOM   6419  H90 FAC   397      49.075  65.086  35.394
ATOM   6420  H91 FAC   397      49.079  66.498  34.565
ATOM   6421  H92 FAC   397      47.950  65.358  34.235
ATOM   6422  H93 FAC   397      49.566  68.131  37.039
ATOM   6423  H94 FAC   397      50.221  66.822  36.766
ATOM   6424  H95 FAC   397      47.496  68.054  38.854
ATOM   6425  H96 FAC   397      44.642  68.093  40.796
ATOM   6426  H97 FAC   397      46.188  67.972  40.298
ATOM   6427  H98 FAC   397      44.601  70.408  40.032
ATOM   6428  H99 FAC   397      46.624  69.604  38.649
ATOM   6429  H100FAC   397      46.873  69.759  41.690
ATOM   6430  H101FAC   397      44.315  69.387  42.147
ATOM   6431  H102FAC   397      45.418  72.252  41.914
ATOM   6432  H103FAC   397      47.115  71.682  40.078
ATOM   6433  H104FAC   397      46.628  71.443  43.925
ATOM   6434  H105FAC   397      47.994  71.399  43.039
ATOM   6435  N   TYR   398      48.069  63.200  40.116
ATOM   6436  H   TYR   398      47.450  62.401  40.103
ATOM   6437  CA  TYR   398      47.483  64.531  40.321
ATOM   6438  HA  TYR   398      47.938  65.237  39.626
ATOM   6439  CB  TYR   398      45.963  64.519  40.083
ATOM   6440  HB2 TYR   398      45.519  64.277  41.049
ATOM   6441  HB3 TYR   398      45.680  65.532  39.798
ATOM   6442  CG  TYR   398      45.462  63.542  39.039
ATOM   6443  CD1 TYR   398      46.025  63.502  37.762
ATOM   6444  HD1 TYR   398      46.841  64.185  37.524
ATOM   6445  CE1 TYR   398      45.563  62.612  36.804
ATOM   6446  HE1 TYR   398      46.015  62.590  35.812
ATOM   6447  CZ  TYR   398      44.527  61.752  37.111
ATOM   6448  OH  TYR   398      44.089  60.881  36.141
ATOM   6449  HH  TYR   398      44.570  60.965  35.315
ATOM   6450  CE2 TYR   398      43.943  61.769  38.371
ATOM   6451  HE2 TYR   398      43.128  61.088  38.616
ATOM   6452  CD2 TYR   398      44.410  62.669  39.325
ATOM   6453  HD2 TYR   398      43.954  62.699  40.315
ATOM   6454  C   TYR   398      47.715  65.056  41.723
ATOM   6455  O   TYR   398      47.798  66.281  41.933
ATOM   6456  N   THR   399      47.790  64.137  42.685
ATOM   6457  H   THR   399      47.768  63.155  42.452
ATOM   6458  CA  THR   399      47.771  64.515  44.092
ATOM   6459  HA  THR   399      48.394  65.407  44.157
ATOM   6460  CB  THR   399      46.317  64.887  44.535
ATOM   6461  HB  THR   399      45.858  65.475  43.740
ATOM   6462  CG2 THR   399      45.466  63.644  44.806
ATOM   6463  HG21THR   399      45.923  63.056  45.601
ATOM   6464  HG22THR   399      44.464  63.948  45.110
ATOM   6465  HG23THR   399      45.402  63.042  43.899
ATOM   6466  OG1 THR   399      46.350  65.551  45.806
ATOM   6467  HG1 THR   399      45.456  65.777  46.073
ATOM   6468  C   THR   399      48.389  63.460  45.012
ATOM   6469  O   THR   399      48.837  62.400  44.566
ATOM   6470  N   THR   400      48.396  63.778  46.303
ATOM   6471  H   THR   400      48.020  64.677  46.568
ATOM   6472  CA  THR   400      48.918  62.912  47.351
ATOM   6473  HA  THR   400      49.897  62.570  47.014
ATOM   6474  CB  THR   400      49.104  63.759  48.623
ATOM   6475  HB  THR   400      48.125  64.124  48.934
ATOM   6476  CG2 THR   400      49.730  62.958  49.758
ATOM   6477  HG21THR   400      50.709  62.593  49.448
ATOM   6478  HG22THR   400      49.842  63.596  50.635
ATOM   6479  HG23THR   400      49.088  62.112  50.004
ATOM   6480  OG1 THR   400      50.055  64.806  48.372
ATOM   6481  HG1 THR   400      50.169  65.332  49.167
ATOM   6482  C   THR   400      47.958  61.759  47.633
ATOM   6483  O   THR   400      46.749  61.973  47.789
ATOM   6484  N   TYR   401      48.497  60.544  47.705
ATOM   6485  H   TYR   401      49.427  60.381  47.347
ATOM   6486  CA  TYR   401      47.720  59.394  48.164
ATOM   6487  HA  TYR   401      46.698  59.711  48.371
ATOM   6488  CB  TYR   401      47.684  58.271  47.105
ATOM   6489  HB2 TYR   401      46.878  57.594  47.388
ATOM   6490  HB3 TYR   401      47.425  58.774  46.174
ATOM   6491  CG  TYR   401      48.967  57.478  46.913
ATOM   6492  CD1 TYR   401      49.275  56.390  47.738
ATOM   6493  HD1 TYR   401      48.581  56.125  48.535
ATOM   6494  CE1 TYR   401      50.451  55.645  47.553
ATOM   6495  HE1 TYR   401      50.673  54.798  48.201
ATOM   6496  CZ  TYR   401      51.318  55.978  46.528
ATOM   6497  OH  TYR   401      52.479  55.249  46.352
ATOM   6498  HH  TYR   401      52.579  54.542  46.993
ATOM   6499  CE2 TYR   401      51.034  57.055  45.692
ATOM   6500  HE2 TYR   401      51.719  57.323  44.887
ATOM   6501  CD2 TYR   401      49.859  57.798  45.889
ATOM   6502  HD2 TYR   401      49.631  58.640  45.237
ATOM   6503  C   TYR   401      48.224  58.904  49.525
ATOM   6504  O   TYR   401      49.356  59.187  49.911
ATOM   6505  N   PHE   402      47.369  58.194  50.256
ATOM   6506  H   PHE   402      46.431  58.033  49.918
ATOM   6507  CA  PHE   402      47.737  57.652  51.567
ATOM   6508  HA  PHE   402      48.714  58.036  51.861
ATOM   6509  CB  PHE   402      46.711  58.059  52.630
ATOM   6510  HB2 PHE   402      45.693  57.968  52.250
ATOM   6511  HB3 PHE   402      46.835  57.407  53.495
ATOM   6512  CG  PHE   402      46.860  59.475  53.131
ATOM   6513  CD1 PHE   402      46.562  60.566  52.310
ATOM   6514  HD1 PHE   402      46.225  60.385  51.289
ATOM   6515  CE1 PHE   402      46.689  61.875  52.781
ATOM   6516  HE1 PHE   402      46.470  62.718  52.127
ATOM   6517  CZ  PHE   402      47.100  62.100  54.095
ATOM   6518  HZ  PHE   402      47.198  63.117  54.474
ATOM   6519  CE2 PHE   402      47.385  61.014  54.925
ATOM   6520  HE2 PHE   402      47.702  61.183  55.955
ATOM   6521  CD2 PHE   402      47.265  59.716  54.439
ATOM   6522  HD2 PHE   402      47.491  58.868  55.086
ATOM   6523  C   PHE   402      47.826  56.130  51.499
ATOM   6524  O   PHE   402      46.836  55.473  51.186
ATOM   6525  N   PRO   403      49.005  55.570  51.786
ATOM   6526  CD  PRO   403      50.281  56.271  52.016
ATOM   6527  HD2 PRO   403      50.402  56.513  53.071
ATOM   6528  HD3 PRO   403      50.328  57.187  51.426
ATOM   6529  CG  PRO   403      51.260  55.236  51.545
ATOM   6530  HG2 PRO   403      52.243  55.420  51.979
ATOM   6531  HG3 PRO   403      51.335  55.253  50.457
ATOM   6532  CB  PRO   403      50.684  53.933  52.023
ATOM   6533  HB2 PRO   403      50.959  53.819  53.071
ATOM   6534  HB3 PRO   403      51.001  53.051  51.466
ATOM   6535  CA  PRO   403      49.162  54.113  51.898
ATOM   6536  HA  PRO   403      48.736  53.643  51.012
ATOM   6537  C   PRO   403      48.447  53.583  53.151
ATOM   6538  O   PRO   403      48.092  54.390  54.014
ATOM   6539  N   PRO   404      48.234  52.267  53.246
ATOM   6540  CD  PRO   404      48.652  51.242  52.267
ATOM   6541  HD2 PRO   404      49.654  51.471  51.903
ATOM   6542  HD3 PRO   404      47.956  51.231  51.429
ATOM   6543  CG  PRO   404      48.606  49.979  53.063
ATOM   6544  HG2 PRO   404      49.592  49.792  53.487
ATOM   6545  HG3 PRO   404      48.332  49.155  52.404
ATOM   6546  CB  PRO   404      47.580  50.172  54.132
ATOM   6547  HB2 PRO   404      47.887  49.657  55.042
ATOM   6548  HB3 PRO   404      46.604  49.802  53.818
ATOM   6549  CA  PRO   404      47.510  51.686  54.386
ATOM   6550  HA  PRO   404      46.483  52.049  54.340
ATOM   6551  C   PRO   404      48.119  52.048  55.744
ATOM   6552  O   PRO   404      49.346  52.004  55.920
ATOM   6553  N   GLY   405      47.253  52.443  56.674
ATOM   6554  H   GLY   405      46.279  52.535  56.423
ATOM   6555  CA  GLY   405      47.644  52.749  58.039
ATOM   6556  HA2 GLY   405      46.832  52.405  58.679
ATOM   6557  HA3 GLY   405      48.541  52.165  58.243
ATOM   6558  C   GLY   405      47.926  54.213  58.342
ATOM   6559  O   GLY   405      48.018  54.612  59.507
ATOM   6560  N   ILE   406      48.062  55.028  57.300
ATOM   6561  H   ILE   406      47.917  54.687  56.361
ATOM   6562  CA  ILE   406      48.585  56.379  57.473
ATOM   6563  HA  ILE   406      49.205  56.473  58.365
ATOM   6564  CB  ILE   406      49.406  56.823  56.220
ATOM   6565  HB  ILE   406      48.751  56.805  55.350
ATOM   6566  CG2 ILE   406      49.973  58.230  56.402
ATOM   6567  HG21ILE   406      50.629  58.249  57.272
ATOM   6568  HG22ILE   406      50.540  58.512  55.514
ATOM   6569  HG23ILE   406      49.155  58.936  56.549
ATOM   6570  CG1 ILE   406      50.525  55.810  55.895
ATOM   6571  HG12ILE   406      50.034  54.937  55.466
ATOM   6572  HG13ILE   406      51.156  56.280  55.140
ATOM   6573  CD1 ILE   406      51.399  55.372  57.097
ATOM   6574  HD11ILE   406      50.769  54.901  57.852
ATOM   6575  HD12ILE   406      52.152  54.661  56.760
ATOM   6576  HD13ILE   406      51.890  56.245  57.527
ATOM   6577  C   ILE   406      47.513  57.405  57.864
ATOM   6578  O   ILE   406      47.719  58.205  58.784
ATOM   6579  N   LEU   407      46.373  57.371  57.176
ATOM   6580  H   LEU   407      46.279  56.720  56.409
ATOM   6581  CA  LEU   407      45.292  58.337  57.405
ATOM   6582  HA  LEU   407      45.683  59.349  57.299
ATOM   6583  CB  LEU   407      44.149  58.143  56.395
ATOM   6584  HB2 LEU   407      44.697  58.181  55.454
ATOM   6585  HB3 LEU   407      43.731  57.146  56.532
ATOM   6586  CG  LEU   407      43.009  59.178  56.367
ATOM   6587  HG  LEU   407      42.506  59.151  57.333
ATOM   6588  CD1 LEU   407      43.515  60.605  56.093
ATOM   6589  HD11LEU   407      44.018  60.633  55.126
ATOM   6590  HD12LEU   407      42.672  61.295  56.083
ATOM   6591  HD13LEU   407      44.216  60.899  56.875
ATOM   6592  CD2 LEU   407      41.927  58.779  55.364
ATOM   6593  HD21LEU   407      41.512  57.811  55.643
ATOM   6594  HD22LEU   407      41.135  59.528  55.366
ATOM   6595  HD23LEU   407      42.362  58.713  54.367
ATOM   6596  C   LEU   407      44.750  58.351  58.842
ATOM   6597  O   LEU   407      44.520  59.427  59.391
ATOM   6598  N   THR   408      44.554  57.178  59.448
ATOM   6599  H   THR   408      44.647  56.311  58.937
ATOM   6600  CA  THR   408      44.085  57.120  60.839
ATOM   6601  HA  THR   408      43.253  57.822  60.883
ATOM   6602  CB  THR   408      43.567  55.713  61.238
ATOM   6603  HB  THR   408      43.433  55.679  62.319
ATOM   6604  CG2 THR   408      42.237  55.415  60.552
ATOM   6605  HG21THR   408      42.371  55.448  59.470
ATOM   6606  HG22THR   408      41.891  54.424  60.844
ATOM   6607  HG23THR   408      41.499  56.160  60.849
ATOM   6608  OG1 THR   408      44.460  54.700  60.754
ATOM   6609  HG1 THR   408      44.129  53.835  61.007
ATOM   6610  C   THR   408      45.137  57.587  61.842
ATOM   6611  O   THR   408      44.797  58.200  62.855
ATOM   6612  N   GLN   409      46.407  57.315  61.552
ATOM   6613  H   GLN   409      46.638  56.826  60.699
ATOM   6614  CA  GLN   409      47.488  57.623  62.489
ATOM   6615  HA  GLN   409      47.123  57.538  63.512
ATOM   6616  CB  GLN   409      48.660  56.650  62.305
ATOM   6617  HB2 GLN   409      48.908  56.648  61.244
ATOM   6618  HB3 GLN   409      49.499  57.052  62.873
ATOM   6619  CG  GLN   409      48.373  55.220  62.763
ATOM   6620  HG2 GLN   409      47.444  54.879  62.307
ATOM   6621  HG3 GLN   409      49.194  54.583  62.433
ATOM   6622  CD  GLN   409      48.244  55.102  64.278
ATOM   6623  OE1 GLN   409      49.202  55.364  65.013
ATOM   6624  NE2 GLN   409      47.060  54.718  64.744
ATOM   6625  HE21GLN   409      46.919  54.623  65.739
ATOM   6626  HE22GLN   409      46.307  54.522  64.100
ATOM   6627  C   GLN   409      47.982  59.068  62.390
ATOM   6628  O   GLN   409      48.336  59.669  63.401
ATOM   6629  N   TYR   410      47.983  59.625  61.178
ATOM   6630  H   TYR   410      47.585  59.125  60.397
ATOM   6631  CA  TYR   410      48.607  60.923  60.925
ATOM   6632  HA  TYR   410      48.926  61.373  61.865
ATOM   6633  CB  TYR   410      49.837  60.751  60.020
ATOM   6634  HB2 TYR   410      49.497  60.288  59.094
ATOM   6635  HB3 TYR   410      50.203  61.756  59.809
ATOM   6636  CG  TYR   410      50.954  59.922  60.618
ATOM   6637  CD1 TYR   410      51.056  58.550  60.356
ATOM   6638  HD1 TYR   410      50.315  58.081  59.709
ATOM   6639  CE1 TYR   410      52.086  57.785  60.909
ATOM   6640  HE1 TYR   410      52.152  56.715  60.712
ATOM   6641  CZ  TYR   410      53.032  58.402  61.721
ATOM   6642  OH  TYR   410      54.065  57.684  62.274
ATOM   6643  HH  TYR   410      54.044  56.754  62.037
ATOM   6644  CE2 TYR   410      52.952  59.759  61.985
ATOM   6645  HE2 TYR   410      53.695  60.239  62.623
ATOM   6646  CD2 TYR   410      51.919  60.510  61.434
ATOM   6647  HD2 TYR   410      51.853  61.579  61.638
ATOM   6648  C   TYR   410      47.667  61.956  60.299
ATOM   6649  O   TYR   410      48.021  63.130  60.193
ATOM   6650  N   GLY   411      46.481  61.519  59.879
ATOM   6651  H   GLY   411      46.200  60.573  60.094
ATOM   6652  CA  GLY   411      45.565  62.356  59.117
ATOM   6653  HA2 GLY   411      46.067  62.599  58.181
ATOM   6654  HA3 GLY   411      44.684  61.748  58.909
ATOM   6655  C   GLY   411      45.127  63.647  59.795
ATOM   6656  O   GLY   411      44.975  64.675  59.126
ATOM   6657  N   ARN   412      44.939  63.600  61.112
ATOM   6658  H   ARN   412      45.021  62.717  61.594
ATOM   6659  CA  ARN   412      44.469  64.763  61.867
ATOM   6660  HA  ARN   412      43.643  65.233  61.333
ATOM   6661  CB  ARN   412      43.981  64.358  63.271
ATOM   6662  HB2 ARN   412      43.496  65.238  63.693
ATOM   6663  HB3 ARN   412      43.240  63.572  63.122
ATOM   6664  CG  ARN   412      45.061  63.863  64.231
ATOM   6665  HG2 ARN   412      45.887  63.503  63.618
ATOM   6666  HG3 ARN   412      45.389  64.727  64.809
ATOM   6667  CD  ARN   412      44.610  62.749  65.188
ATOM   6668  HD2 ARN   412      44.670  61.798  64.659
ATOM   6669  HD3 ARN   412      45.289  62.733  66.040
ATOM   6670  NE  ARN   412      43.242  62.926  65.681
ATOM   6671  HE  ARN   412      42.978  63.857  65.970
ATOM   6672  CZ  ARN   412      42.340  61.951  65.775
ATOM   6673  NH1 ARN   412      42.635  60.708  65.400
ATOM   6674  HH11ARN   412      43.555  60.498  65.039
ATOM   6675  NH2 ARN   412      41.130  62.224  66.244
ATOM   6676  HH21ARN   412      40.901  63.167  66.526
ATOM   6677  HH22ARN   412      40.442  61.488  66.318
ATOM   6678  C   ARN   412      45.491  65.908  61.934
ATOM   6679  O   ARN   412      45.155  67.030  62.324
ATOM   6680  N   VAL   413      46.728  65.619  61.537
ATOM   6681  H   VAL   413      46.969  64.662  61.321
ATOM   6682  CA  VAL   413      47.799  66.607  61.594
ATOM   6683  HA  VAL   413      47.572  67.464  62.228
ATOM   6684  CB  VAL   413      49.132  65.955  62.093
ATOM   6685  HB  VAL   413      48.895  64.958  62.466
ATOM   6686  CG1 VAL   413      50.185  65.850  60.998
ATOM   6687  HG11VAL   413      50.423  66.846  60.625
ATOM   6688  HG12VAL   413      51.087  65.389  61.404
ATOM   6689  HG13VAL   413      49.802  65.238  60.182
ATOM   6690  CG2 VAL   413      49.659  66.707  63.295
ATOM   6691  HG21VAL   413      48.921  66.673  64.097
ATOM   6692  HG22VAL   413      50.586  66.245  63.635
ATOM   6693  HG23VAL   413      49.849  67.744  63.020
ATOM   6694  C   VAL   413      47.966  67.418  60.299
ATOM   6695  O   VAL   413      48.645  68.447  60.299
ATOM   6696  N   LEU   414      47.319  66.972  59.218
ATOM   6697  H   LEU   414      46.779  66.123  59.300
ATOM   6698  CA  LEU   414      47.427  67.606  57.896
ATOM   6699  HA  LEU   414      48.427  67.446  57.492
ATOM   6700  CB  LEU   414      46.405  67.007  56.923
ATOM   6701  HB2 LEU   414      45.647  66.613  57.600
ATOM   6702  HB3 LEU   414      45.994  67.852  56.370
ATOM   6703  CG  LEU   414      46.828  65.917  55.944
ATOM   6704  HG  LEU   414      47.403  65.152  56.466
ATOM   6705  CD1 LEU   414      45.571  65.287  55.342
ATOM   6706  HD11LEU   414      44.996  66.051  54.819
ATOM   6707  HD12LEU   414      45.858  64.504  54.639
ATOM   6708  HD13LEU   414      44.963  64.855  56.137
ATOM   6709  CD2 LEU   414      47.733  66.469  54.854
ATOM   6710  HD21LEU   414      48.629  66.894  55.306
ATOM   6711  HD22LEU   414      48.015  65.666  54.174
ATOM   6712  HD23LEU   414      47.204  67.245  54.300
ATOM   6713  C   LEU   414      47.287  69.134  57.886
ATOM   6714  O   LEU   414      48.126  69.826  57.326
ATOM   6715  N   ARG   415      46.224  69.661  58.484
ATOM   6716  H   ARG   415      45.474  69.078  58.826
ATOM   6717  CA  ARG   415      46.030  71.112  58.484
ATOM   6718  HA  ARG   415      46.883  71.587  58.000
ATOM   6719  CB  ARG   415      44.750  71.516  57.733
ATOM   6720  HB2 ARG   415      44.589  72.575  57.937
ATOM   6721  HB3 ARG   415      44.954  71.378  56.671
ATOM   6722  CG  ARG   415      43.529  70.746  58.109
ATOM   6723  HG2 ARG   415      43.725  69.703  57.859
ATOM   6724  HG3 ARG   415      43.416  70.844  59.189
ATOM   6725  CD  ARG   415      42.254  71.199  57.424
ATOM   6726  HD2 ARG   415      42.060  72.253  57.623
ATOM   6727  HD3 ARG   415      42.314  71.038  56.348
ATOM   6728  NE  ARG   415      41.147  70.414  57.953
ATOM   6729  HE  ARG   415      40.728  70.737  58.814
ATOM   6730  CZ  ARG   415      40.670  69.313  57.394
ATOM   6731  NH1 ARG   415      41.166  68.869  56.241
ATOM   6732  HH11ARG   415      41.914  69.375  55.788
ATOM   6733  HH12ARG   415      40.793  68.028  55.825
ATOM   6734  NH2 ARG   415      39.681  68.658  57.981
ATOM   6735  HH21ARG   415      39.298  69.002  58.851
ATOM   6736  HH22ARG   415      39.314  67.818  57.558
ATOM   6737  C   ARG   415      46.113  71.771  59.869
ATOM   6738  O   ARG   415      45.686  72.914  60.053
ATOM   6739  N   GLN   416      46.678  71.046  60.831
ATOM   6740  H   GLN   416      46.916  70.080  60.657
ATOM   6741  CA  GLN   416      46.934  71.591  62.159
ATOM   6742  HA  GLN   416      46.059  72.134  62.515
ATOM   6743  CB  GLN   416      47.238  70.458  63.140
ATOM   6744  HB2 GLN   416      46.474  69.696  62.988
ATOM   6745  HB3 GLN   416      48.213  70.056  62.864
ATOM   6746  CG  GLN   416      47.257  70.871  64.602
ATOM   6747  HG2 GLN   416      48.037  71.620  64.746
ATOM   6748  HG3 GLN   416      46.290  71.299  64.865
ATOM   6749  CD  GLN   416      47.536  69.695  65.526
ATOM   6750  OE1 GLN   416      48.636  69.574  66.065
ATOM   6751  NE2 GLN   416      46.546  68.828  65.704
ATOM   6752  HE21GLN   416      46.680  68.030  66.308
ATOM   6753  HE22GLN   416      45.663  68.971  65.236
ATOM   6754  C   GLN   416      48.103  72.581  62.110
ATOM   6755  O   GLN   416      49.204  72.222  61.683
ATOM   6756  N   PRO   417      47.870  73.819  62.549
ATOM   6757  CD  PRO   417      46.595  74.326  63.097
ATOM   6758  HD2 PRO   417      46.500  74.035  64.144
ATOM   6759  HD3 PRO   417      45.759  73.918  62.530
ATOM   6760  CG  PRO   417      46.735  75.804  62.923
ATOM   6761  HG2 PRO   417      46.124  76.328  63.658
ATOM   6762  HG3 PRO   417      46.425  76.094  61.919
ATOM   6763  CB  PRO   417      48.201  76.076  63.133
ATOM   6764  HB2 PRO   417      48.400  76.135  64.203
ATOM   6765  HB3 PRO   417      48.555  76.985  62.647
ATOM   6766  CA  PRO   417      48.913  74.853  62.537
ATOM   6767  HA  PRO   417      49.233  74.998  61.505
ATOM   6768  C   PRO   417      50.121  74.476  63.397
ATOM   6769  O   PRO   417      49.962  73.818  64.423
ATOM   6770  N   VAL   418      51.312  74.866  62.957
ATOM   6771  H   VAL   418      51.402  75.229  62.019
ATOM   6772  CA  VAL   418      52.519  74.707  63.755
ATOM   6773  HA  VAL   418      52.295  74.205  64.696
ATOM   6774  CB  VAL   418      53.622  73.895  63.008
ATOM   6775  HB  VAL   418      53.838  74.392  62.062
ATOM   6776  CG1 VAL   418      54.898  73.803  63.836
ATOM   6777  HG11VAL   418      54.683  73.306  64.782
ATOM   6778  HG12VAL   418      55.647  73.231  63.288
ATOM   6779  HG13VAL   418      55.279  74.806  64.032
ATOM   6780  CG2 VAL   418      53.118  72.485  62.670
ATOM   6781  HG21VAL   418      52.238  72.556  62.032
ATOM   6782  HG22VAL   418      53.901  71.934  62.149
ATOM   6783  HG23VAL   418      52.857  71.962  63.591
ATOM   6784  C   VAL   418      52.988  76.108  64.149
ATOM   6785  O   VAL   418      53.666  76.792  63.376
ATOM   6786  N   ASH   419      52.581  76.533  65.346
ATOM   6787  H   ASH   419      51.978  75.930  65.887
ATOM   6788  CA  ASH   419      52.871  77.875  65.867
ATOM   6789  HA  ASH   419      52.361  78.013  66.821
ATOM   6790  CB  ASH   419      54.386  78.069  66.084
ATOM   6791  HB2 ASH   419      54.752  77.184  66.604
ATOM   6792  HB3 ASH   419      54.860  78.136  65.105
ATOM   6793  CG  ASH   419      54.724  79.315  66.900
ATOM   6794  OD1 ASH   419      53.808  80.000  67.407
ATOM   6795  OD2 ASH   419      55.903  79.693  67.079
ATOM   6796  HD1 ASH   419      53.699  80.839  66.987
ATOM   6797  C   ASH   419      52.263  78.936  64.942
ATOM   6798  O   ASH   419      51.047  79.158  64.972
ATOM   6799  N   ARN   420      53.090  79.564  64.107
ATOM   6800  H   ARN   420      54.084  79.397  64.164
ATOM   6801  CA  ARN   420      52.611  80.596  63.185
ATOM   6802  HA  ARN   420      51.557  80.799  63.373
ATOM   6803  CB  ARN   420      53.401  81.893  63.379
ATOM   6804  HB2 ARN   420      54.457  81.625  63.421
ATOM   6805  HB3 ARN   420      53.219  82.515  62.502
ATOM   6806  CG  ARN   420      53.021  82.670  64.643
ATOM   6807  HG2 ARN   420      52.111  83.227  64.419
ATOM   6808  HG3 ARN   420      52.816  81.938  65.424
ATOM   6809  CD  ARN   420      54.100  83.632  65.120
ATOM   6810  HD2 ARN   420      54.459  84.217  64.273
ATOM   6811  HD3 ARN   420      53.678  84.301  65.870
ATOM   6812  NE  ARN   420      55.232  82.921  65.711
ATOM   6813  HE  ARN   420      55.074  81.958  65.970
ATOM   6814  CZ  ARN   420      56.435  83.447  65.925
ATOM   6815  NH1 ARN   420      56.690  84.707  65.603
ATOM   6816  HH11ARN   420      55.965  85.277  65.190
ATOM   6817  NH2 ARN   420      57.392  82.704  66.468
ATOM   6818  HH21ARN   420      57.202  81.743  66.716
ATOM   6819  HH22ARN   420      58.305  83.102  66.631
ATOM   6820  C   ARN   420      52.605  80.169  61.702
ATOM   6821  O   ARN   420      52.427  81.004  60.810
ATOM   6822  N   ILE   421      52.792  78.873  61.448
ATOM   6823  H   ILE   421      53.077  78.254  62.193
ATOM   6824  CA  ILE   421      52.646  78.317  60.099
ATOM   6825  HA  ILE   421      52.682  79.111  59.354
ATOM   6826  CB  ILE   421      53.749  77.267  59.791
ATOM   6827  HB  ILE   421      53.652  76.436  60.489
ATOM   6828  CG2 ILE   421      53.610  76.743  58.344
ATOM   6829  HG21ILE   421      53.707  77.574  57.645
ATOM   6830  HG22ILE   421      54.391  76.010  58.146
ATOM   6831  HG23ILE   421      52.633  76.276  58.218
ATOM   6832  CG1 ILE   421      55.143  77.864  60.006
ATOM   6833  HG12ILE   421      55.288  78.624  59.237
ATOM   6834  HG13ILE   421      55.141  78.338  60.988
ATOM   6835  CD1 ILE   421      56.278  76.846  59.935
ATOM   6836  HD11ILE   421      56.281  76.373  58.953
ATOM   6837  HD12ILE   421      57.230  77.351  60.098
ATOM   6838  HD13ILE   421      56.134  76.087  60.703
ATOM   6839  C   ILE   421      51.267  77.685  59.941
ATOM   6840  O   ILE   421      50.867  76.845  60.747
ATOM   6841  N   TYR   422      50.550  78.099  58.900
ATOM   6842  H   TYR   422      50.896  78.868  58.344
ATOM   6843  CA  TYR   422      49.244  77.539  58.568
ATOM   6844  HA  TYR   422      48.954  76.802  59.318
ATOM   6845  CB  TYR   422      48.184  78.647  58.534
ATOM   6846  HB2 TYR   422      48.567  79.430  57.880
ATOM   6847  HB3 TYR   422      47.255  78.253  58.123
ATOM   6848  CG  TYR   422      47.924  79.222  59.910
ATOM   6849  CD1 TYR   422      48.804  80.146  60.479
ATOM   6850  HD1 TYR   422      49.677  80.464  59.909
ATOM   6851  CE1 TYR   422      48.579  80.662  61.757
ATOM   6852  HE1 TYR   422      49.269  81.385  62.191
ATOM   6853  CZ  TYR   422      47.475  80.243  62.474
ATOM   6854  OH  TYR   422      47.256  80.750  63.733
ATOM   6855  HH  TYR   422      47.927  81.379  64.006
ATOM   6856  CE2 TYR   422      46.588  79.327  61.931
ATOM   6857  HE2 TYR   422      45.712  79.007  62.496
ATOM   6858  CD2 TYR   422      46.820  78.816  60.659
ATOM   6859  HD2 TYR   422      46.134  78.085  60.232
ATOM   6860  C   TYR   422      49.336  76.797  57.238
ATOM   6861  O   TYR   422      50.171  77.131  56.393
ATOM   6862  N   PHE   423      48.491  75.787  57.053
ATOM   6863  H   PHE   423      47.797  75.566  57.752
ATOM   6864  CA  PHE   423      48.656  74.869  55.920
ATOM   6865  HA  PHE   423      49.505  75.182  55.312
ATOM   6866  CB  PHE   423      48.911  73.437  56.418
ATOM   6867  HB2 PHE   423      48.090  73.128  57.064
ATOM   6868  HB3 PHE   423      49.002  72.738  55.587
ATOM   6869  CG  PHE   423      50.171  73.306  57.230
ATOM   6870  CD1 PHE   423      50.131  73.395  58.619
ATOM   6871  HD1 PHE   423      49.171  73.541  59.114
ATOM   6872  CE1 PHE   423      51.296  73.300  59.374
ATOM   6873  HE1 PHE   423      51.253  73.372  60.461
ATOM   6874  CZ  PHE   423      52.517  73.113  58.739
ATOM   6875  HZ  PHE   423      53.432  73.034  59.325
ATOM   6876  CE2 PHE   423      52.569  73.027  57.351
ATOM   6877  HE2 PHE   423      53.526  72.886  56.849
ATOM   6878  CD2 PHE   423      51.401  73.121  56.606
ATOM   6879  HD2 PHE   423      51.441  73.048  55.519
ATOM   6880  C   PHE   423      47.540  74.917  54.886
ATOM   6881  O   PHE   423      46.372  74.661  55.185
ATOM   6882  N   ALA   424      47.923  75.261  53.663
ATOM   6883  H   ALA   424      48.874  75.568  53.512
ATOM   6884  CA  ALA   424      47.006  75.273  52.533
ATOM   6885  HA  ALA   424      45.986  75.079  52.863
ATOM   6886  CB  ALA   424      47.043  76.621  51.833
ATOM   6887  HB1 ALA   424      48.057  76.824  51.488
ATOM   6888  HB2 ALA   424      46.365  76.606  50.979
ATOM   6889  HB3 ALA   424      46.732  77.400  52.528
ATOM   6890  C   ALA   424      47.388  74.129  51.586
ATOM   6891  O   ALA   424      47.965  73.134  52.026
ATOM   6892  N   GLY   425      47.076  74.266  50.299
ATOM   6893  H   GLY   425      46.663  75.123  49.960
ATOM   6894  CA  GLY   425      47.317  73.193  49.348
ATOM   6895  HA2 GLY   425      47.527  73.626  48.370
ATOM   6896  HA3 GLY   425      48.176  72.610  49.679
ATOM   6897  C   GLY   425      46.111  72.276  49.234
ATOM   6898  O   GLY   425      45.447  71.991  50.232
ATOM   6899  N   THR   426      45.840  71.798  48.023
ATOM   6900  H   THR   426      46.410  72.072  47.236
ATOM   6901  CA  THR   426      44.622  71.027  47.763
ATOM   6902  HA  THR   426      43.779  71.658  48.044
ATOM   6903  CB  THR   426      44.502  70.683  46.259
ATOM   6904  HB  THR   426      44.682  71.592  45.684
ATOM   6905  CG2 THR   426      45.516  69.601  45.838
ATOM   6906  HG21THR   426      45.337  68.692  46.412
ATOM   6907  HG22THR   426      45.401  69.388  44.775
ATOM   6908  HG23THR   426      46.529  69.957  46.029
ATOM   6909  OG1 THR   426      43.209  70.122  45.990
ATOM   6910  HG1 THR   426      43.140  69.911  45.056
ATOM   6911  C   THR   426      44.447  69.788  48.669
ATOM   6912  O   THR   426      43.330  69.369  48.945
ATOM   6913  N   GLU   427      45.555  69.249  49.172
ATOM   6914  H   GLU   427      46.454  69.604  48.879
ATOM   6915  CA  GLU   427      45.525  68.077  50.057
ATOM   6916  HA  GLU   427      44.922  67.288  49.609
ATOM   6917  CB  GLU   427      46.946  67.543  50.276
ATOM   6918  HB2 GLU   427      47.580  68.394  50.526
ATOM   6919  HB3 GLU   427      46.910  66.856  51.122
ATOM   6920  CG  GLU   427      47.519  66.822  49.059
ATOM   6921  HG2 GLU   427      48.218  66.070  49.427
ATOM   6922  HG3 GLU   427      46.686  66.328  48.559
ATOM   6923  CD  GLU   427      48.234  67.742  48.069
ATOM   6924  OE1 GLU   427      48.269  68.973  48.279
ATOM   6925  OE2 GLU   427      48.773  67.227  47.069
ATOM   6926  C   GLU   427      44.822  68.336  51.399
ATOM   6927  O   GLU   427      44.370  67.396  52.063
ATOM   6928  N   THR   428      44.711  69.607  51.786
ATOM   6929  H   THR   428      45.162  70.338  51.254
ATOM   6930  CA  THR   428      44.049  69.970  53.040
ATOM   6931  HA  THR   428      44.100  69.065  53.646
ATOM   6932  CB  THR   428      44.814  71.101  53.774
ATOM   6933  HB  THR   428      44.353  71.258  54.749
ATOM   6934  CG2 THR   428      46.288  70.742  53.959
ATOM   6935  HG21THR   428      46.750  70.586  52.984
ATOM   6936  HG22THR   428      46.799  71.555  54.476
ATOM   6937  HG23THR   428      46.369  69.829  54.549
ATOM   6938  OG1 THR   428      44.858  72.271  52.951
ATOM   6939  HG1 THR   428      45.332  72.967  53.410
ATOM   6940  C   THR   428      42.567  70.346  52.878
ATOM   6941  O   THR   428      41.903  70.696  53.857
ATOM   6942  N   ALA   429      42.048  70.265  51.656
ATOM   6943  H   ALA   429      42.633  70.014  50.872
ATOM   6944  CA  ALA   429      40.648  70.606  51.396
ATOM   6945  HA  ALA   429      40.416  71.517  51.948
ATOM   6946  CB  ALA   429      40.431  70.868  49.914
ATOM   6947  HB1 ALA   429      40.651  69.963  49.349
ATOM   6948  HB2 ALA   429      39.395  71.160  49.744
ATOM   6949  HB3 ALA   429      41.093  71.670  49.586
ATOM   6950  C   ALA   429      39.694  69.515  51.891
ATOM   6951  O   ALA   429      40.119  68.386  52.155
ATOM   6952  N   THR   430      38.411  69.863  52.018
ATOM   6953  H   THR   430      38.147  70.828  51.879
ATOM   6954  CA  THR   430      37.372  68.909  52.424
ATOM   6955  HA  THR   430      37.912  67.991  52.661
ATOM   6956  CB  THR   430      36.620  69.388  53.702
ATOM   6957  HB  THR   430      35.996  68.569  54.058
ATOM   6958  CG2 THR   430      37.585  69.810  54.808
ATOM   6959  HG21THR   430      38.209  70.629  54.452
ATOM   6960  HG22THR   430      37.019  70.137  55.680
ATOM   6961  HG23THR   430      38.217  68.965  55.081
ATOM   6962  OG1 THR   430      35.890  70.585  53.409
ATOM   6963  HG1 THR   430      35.427  70.879  54.197
ATOM   6964  C   THR   430      36.348  68.628  51.313
ATOM   6965  O   THR   430      35.471  67.776  51.473
ATOM   6966  N   HIE   431      36.449  69.359  50.205
ATOM   6967  H   HIE   431      37.153  70.081  50.151
ATOM   6968  CA  HIE   431      35.534  69.194  49.070
ATOM   6969  HA  HIE   431      35.105  68.192  49.086
ATOM   6970  CB  HIE   431      34.388  70.221  49.141
ATOM   6971  HB2 HIE   431      33.942  70.210  50.136
ATOM   6972  HB3 HIE   431      34.773  71.218  48.927
ATOM   6973  CG  HIE   431      33.273  69.974  48.168
ATOM   6974  ND1 HIE   431      32.597  70.997  47.537
ATOM   6975  CE1 HIE   431      31.671  70.490  46.742
ATOM   6976  HE1 HIE   431      31.025  71.144  46.155
ATOM   6977  NE2 HIE   431      31.722  69.173  46.830
ATOM   6978  HE2 HIE   431      31.134  68.520  46.332
ATOM   6979  CD2 HIE   431      32.713  68.824  47.717
ATOM   6980  HD2 HIE   431      32.909  67.773  47.929
ATOM   6981  C   HIE   431      36.346  69.341  47.783
ATOM   6982  O   HIE   431      36.954  70.388  47.547
ATOM   6983  N   TRP   432      36.366  68.283  46.970
ATOM   6984  H   TRP   432      35.807  67.478  47.213
ATOM   6985  CA  TRP   432      37.238  68.196  45.790
ATOM   6986  HA  TRP   432      37.195  67.184  45.388
ATOM   6987  CB  TRP   432      36.809  69.179  44.691
ATOM   6988  HB2 TRP   432      36.750  70.192  45.088
ATOM   6989  HB3 TRP   432      37.550  69.145  43.892
ATOM   6990  CG  TRP   432      35.479  68.888  44.056
ATOM   6991  CD1 TRP   432      34.289  69.493  44.338
ATOM   6992  HD1 TRP   432      34.303  70.262  45.111
ATOM   6993  NE1 TRP   432      33.291  68.975  43.549
ATOM   6994  HE1 TRP   432      32.320  69.255  43.571
ATOM   6995  CE2 TRP   432      33.825  68.020  42.724
ATOM   6996  CZ2 TRP   432      33.212  67.227  41.747
ATOM   6997  HZ2 TRP   432      32.143  67.352  41.575
ATOM   6998  CH2 TRP   432      34.001  66.336  41.063
ATOM   6999  HH2 TRP   432      33.556  65.696  40.300
ATOM   7000  CZ3 TRP   432      35.379  66.228  41.324
ATOM   7001  HZ3 TRP   432      36.002  65.522  40.775
ATOM   7002  CE3 TRP   432      35.991  67.024  42.297
ATOM   7003  HE3 TRP   432      37.062  66.901  42.462
ATOM   7004  CD2 TRP   432      35.207  67.939  43.017
ATOM   7005  C   TRP   432      38.722  68.400  46.121
ATOM   7006  O   TRP   432      39.457  69.022  45.353
ATOM   7007  N   SER   433      39.150  67.892  47.276
ATOM   7008  H   SER   433      38.482  67.580  47.965
ATOM   7009  CA  SER   433      40.569  67.771  47.585
ATOM   7010  HA  SER   433      41.019  68.762  47.637
ATOM   7011  CB  SER   433      40.774  67.068  48.928
ATOM   7012  HB2 SER   433      40.349  67.687  49.719
ATOM   7013  HB3 SER   433      40.262  66.106  48.906
ATOM   7014  OG  SER   433      42.152  66.864  49.179
ATOM   7015  HG  SER   433      42.261  66.423  50.025
ATOM   7016  C   SER   433      41.226  66.953  46.475
ATOM   7017  O   SER   433      40.665  65.941  46.027
ATOM   7018  N   GLY   434      42.402  67.400  46.040
ATOM   7019  H   GLY   434      42.836  68.188  46.497
ATOM   7020  CA  GLY   434      43.093  66.788  44.916
ATOM   7021  HA2 GLY   434      44.150  66.713  45.169
ATOM   7022  HA3 GLY   434      42.683  65.789  44.769
ATOM   7023  C   GLY   434      42.949  67.578  43.622
ATOM   7024  O   GLY   434      43.738  67.382  42.695
ATOM   7025  N   TYR   435      41.955  68.470  43.583
ATOM   7026  H   TYR   435      41.410  68.581  44.426
ATOM   7027  CA  TYR   435      41.585  69.265  42.404
ATOM   7028  HA  TYR   435      42.145  68.926  41.533
ATOM   7029  CB  TYR   435      40.081  69.103  42.116
ATOM   7030  HB2 TYR   435      39.545  69.375  43.024
ATOM   7031  HB3 TYR   435      39.838  69.811  41.324
ATOM   7032  CG  TYR   435      39.672  67.706  41.687
ATOM   7033  CD1 TYR   435      39.753  66.625  42.570
ATOM   7034  HD1 TYR   435      40.111  66.803  43.584
ATOM   7035  CE1 TYR   435      39.389  65.344  42.178
ATOM   7036  HE1 TYR   435      39.465  64.509  42.873
ATOM   7037  CZ  TYR   435      38.922  65.135  40.898
ATOM   7038  OH  TYR   435      38.556  63.869  40.508
ATOM   7039  HH  TYR   435      38.666  63.216  41.203
ATOM   7040  CE2 TYR   435      38.824  66.190  40.002
ATOM   7041  HE2 TYR   435      38.460  66.021  38.988
ATOM   7042  CD2 TYR   435      39.193  67.467  40.402
ATOM   7043  HD2 TYR   435      39.110  68.302  39.706
ATOM   7044  C   TYR   435      41.901  70.762  42.572
ATOM   7045  O   TYR   435      42.218  71.227  43.670
ATOM   7046  N   MET   436      41.800  71.510  41.476
ATOM   7047  H   MET   436      41.664  71.066  40.579
ATOM   7048  CA  MET   436      41.939  72.967  41.516
ATOM   7049  HA  MET   436      42.923  73.232  41.901
ATOM   7050  CB  MET   436      41.786  73.562  40.115
ATOM   7051  HB2 MET   436      40.789  73.300  39.760
ATOM   7052  HB3 MET   436      41.863  74.645  40.214
ATOM   7053  CG  MET   436      42.828  73.067  39.115
ATOM   7054  HG2 MET   436      43.820  73.251  39.527
ATOM   7055  HG3 MET   436      42.688  71.996  38.970
ATOM   7056  SD  MET   436      42.684  73.899  37.535
ATOM   7057  CE  MET   436      41.364  72.980  36.739
ATOM   7058  HE1 MET   436      40.458  73.050  37.340
ATOM   7059  HE2 MET   436      41.176  73.396  35.749
ATOM   7060  HE3 MET   436      41.656  71.934  36.643
ATOM   7061  C   MET   436      40.922  73.600  42.469
ATOM   7062  O   MET   436      41.249  74.551  43.175
ATOM   7063  N   GLU   437      39.701  73.064  42.486
ATOM   7064  H   GLU   437      39.459  72.379  41.785
ATOM   7065  CA  GLU   437      38.659  73.496  43.425
ATOM   7066  HA  GLU   437      38.448  74.555  43.279
ATOM   7067  CB  GLU   437      37.359  72.700  43.199
ATOM   7068  HB2 GLU   437      36.929  73.073  42.270
ATOM   7069  HB3 GLU   437      37.655  71.659  43.071
ATOM   7070  CG  GLU   437      36.319  72.801  44.320
ATOM   7071  HG2 GLU   437      35.627  71.973  44.168
ATOM   7072  HG3 GLU   437      36.837  72.671  45.270
ATOM   7073  CD  GLU   437      35.547  74.111  44.339
ATOM   7074  OE1 GLU   437      34.791  74.328  45.306
ATOM   7075  OE2 GLU   437      35.668  74.919  43.392
ATOM   7076  C   GLU   437      39.123  73.388  44.886
ATOM   7077  O   GLU   437      38.957  74.330  45.669
ATOM   7078  N   GLY   438      39.706  72.243  45.245
ATOM   7079  H   GLY   438      39.773  71.485  44.580
ATOM   7080  CA  GLY   438      40.257  72.042  46.580
ATOM   7081  HA2 GLY   438      39.446  72.163  47.299
ATOM   7082  HA3 GLY   438      40.642  71.024  46.634
ATOM   7083  C   GLY   438      41.377  73.014  46.930
ATOM   7084  O   GLY   438      41.514  73.438  48.083
ATOM   7085  N   ALA   439      42.178  73.372  45.934
ATOM   7086  H   ALA   439      42.077  72.938  45.027
ATOM   7087  CA  ALA   439      43.265  74.330  46.126
ATOM   7088  HA  ALA   439      43.895  73.975  46.942
ATOM   7089  CB  ALA   439      44.114  74.438  44.867
ATOM   7090  HB1 ALA   439      43.499  74.802  44.043
ATOM   7091  HB2 ALA   439      44.935  75.133  45.040
ATOM   7092  HB3 ALA   439      44.516  73.457  44.614
ATOM   7093  C   ALA   439      42.723  75.707  46.536
ATOM   7094  O   ALA   439      43.278  76.356  47.430
ATOM   7095  N   VAL   440      41.637  76.136  45.888
ATOM   7096  H   VAL   440      41.288  75.616  45.095
ATOM   7097  CA  VAL   440      40.991  77.406  46.224
ATOM   7098  HA  VAL   440      41.727  78.208  46.294
ATOM   7099  CB  VAL   440      39.903  77.820  45.195
ATOM   7100  HB  VAL   440      39.126  77.055  45.177
ATOM   7101  CG1 VAL   440      39.284  79.165  45.574
ATOM   7102  HG11VAL   440      40.059  79.931  45.592
ATOM   7103  HG12VAL   440      38.524  79.436  44.841
ATOM   7104  HG13VAL   440      38.825  79.090  46.560
ATOM   7105  CG2 VAL   440      40.484  77.884  43.785
ATOM   7106  HG21VAL   440      40.875  76.904  43.508
ATOM   7107  HG22VAL   440      39.704  78.175  43.082
ATOM   7108  HG23VAL   440      41.290  78.617  43.757
ATOM   7109  C   VAL   440      40.410  77.377  47.644
ATOM   7110  O   VAL   440      40.646  78.290  48.422
ATOM   7111  N   GLU   441      39.656  76.326  47.963
ATOM   7112  H   GLU   441      39.416  75.660  47.243
ATOM   7113  CA  GLU   441      39.096  76.134  49.304
ATOM   7114  HA  GLU   441      38.391  76.934  49.527
ATOM   7115  CB  GLU   441      38.359  74.792  49.392
ATOM   7116  HB2 GLU   441      37.743  74.706  48.497
ATOM   7117  HB3 GLU   441      39.117  74.009  49.388
ATOM   7118  CG  GLU   441      37.481  74.641  50.628
ATOM   7119  HG2 GLU   441      37.849  75.335  51.383
ATOM   7120  HG3 GLU   441      36.464  74.915  50.348
ATOM   7121  CD  GLU   441      37.487  73.230  51.192
ATOM   7122  OE1 GLU   441      36.818  72.362  50.604
ATOM   7123  OE2 GLU   441      38.157  72.983  52.218
ATOM   7124  C   GLU   441      40.166  76.222  50.403
ATOM   7125  O   GLU   441      40.007  76.964  51.377
ATOM   7126  N   ALA   442      41.255  75.481  50.218
ATOM   7127  H   ALA   442      41.324  74.924  49.378
ATOM   7128  CA  ALA   442      42.317  75.368  51.211
ATOM   7129  HA  ALA   442      41.841  75.132  52.163
ATOM   7130  CB  ALA   442      43.250  74.236  50.845
ATOM   7131  HB1 ALA   442      43.742  74.462  49.899
ATOM   7132  HB2 ALA   442      44.002  74.118  51.625
ATOM   7133  HB3 ALA   442      42.680  73.312  50.747
ATOM   7134  C   ALA   442      43.103  76.668  51.402
ATOM   7135  O   ALA   442      43.421  77.035  52.536
ATOM   7136  N   GLY   443      43.405  77.353  50.298
ATOM   7137  H   GLY   443      43.132  76.982  49.400
ATOM   7138  CA  GLY   443      44.117  78.623  50.333
ATOM   7139  HA2 GLY   443      45.062  78.474  50.855
ATOM   7140  HA3 GLY   443      44.314  78.935  49.307
ATOM   7141  C   GLY   443      43.329  79.716  51.039
ATOM   7142  O   GLY   443      43.856  80.413  51.903
ATOM   7143  N   GLU   444      42.059  79.847  50.673
ATOM   7144  H   GLU   444      41.721  79.301  49.893
ATOM   7145  CA  GLU   444      41.170  80.845  51.257
ATOM   7146  HA  GLU   444      41.673  81.810  51.300
ATOM   7147  CB  GLU   444      39.900  80.991  50.406
ATOM   7148  HB2 GLU   444      39.439  80.007  50.316
ATOM   7149  HB3 GLU   444      39.220  81.664  50.928
ATOM   7150  CG  GLU   444      40.192  81.545  49.011
ATOM   7151  HG2 GLU   444      40.772  82.459  49.144
ATOM   7152  HG3 GLU   444      40.802  80.800  48.500
ATOM   7153  CD  GLU   444      38.953  81.846  48.177
ATOM   7154  OE1 GLU   444      37.822  81.508  48.598
ATOM   7155  OE2 GLU   444      39.112  82.438  47.083
ATOM   7156  C   GLU   444      40.855  80.566  52.732
ATOM   7157  O   GLU   444      40.790  81.494  53.539
ATOM   7158  N   ARG   445      40.691  79.292  53.080
ATOM   7159  H   ARG   445      40.633  78.588  52.359
ATOM   7160  CA  ARG   445      40.482  78.882  54.471
ATOM   7161  HA  ARG   445      39.686  79.477  54.919
ATOM   7162  CB  ARG   445      40.082  77.403  54.530
ATOM   7163  HB2 ARG   445      39.096  77.339  54.070
ATOM   7164  HB3 ARG   445      40.806  76.870  53.914
ATOM   7165  CG  ARG   445      40.036  76.773  55.918
ATOM   7166  HG2 ARG   445      40.427  77.501  56.629
ATOM   7167  HG3 ARG   445      38.993  76.559  56.154
ATOM   7168  CD  ARG   445      40.854  75.482  56.007
ATOM   7169  HD2 ARG   445      40.370  74.791  56.697
ATOM   7170  HD3 ARG   445      40.919  75.024  55.020
ATOM   7171  NE  ARG   445      42.197  75.750  56.484
ATOM   7172  HE  ARG   445      42.273  76.421  57.235
ATOM   7173  CZ  ARG   445      43.307  75.194  56.018
ATOM   7174  NH1 ARG   445      43.280  74.303  55.032
ATOM   7175  HH11ARG   445      42.397  74.036  54.621
ATOM   7176  HH12ARG   445      44.143  73.897  54.699
ATOM   7177  NH2 ARG   445      44.462  75.543  56.555
ATOM   7178  HH21ARG   445      44.484  76.220  57.304
ATOM   7179  HH22ARG   445      45.319  75.131  56.214
ATOM   7180  C   ARG   445      41.718  79.182  55.345
ATOM   7181  O   ARG   445      41.583  79.731  56.443
ATOM   7182  N   ALA   446      42.908  78.852  54.842
ATOM   7183  H   ALA   446      42.954  78.339  53.973
ATOM   7184  CA  ALA   446      44.161  79.133  55.551
ATOM   7185  HA  ALA   446      44.077  78.679  56.538
ATOM   7186  CB  ALA   446      45.346  78.507  54.827
ATOM   7187  HB1 ALA   446      45.449  78.957  53.840
ATOM   7188  HB2 ALA   446      46.256  78.682  55.402
ATOM   7189  HB3 ALA   446      45.184  77.435  54.722
ATOM   7190  C   ALA   446      44.394  80.630  55.750
ATOM   7191  O   ALA   446      44.863  81.049  56.812
ATOM   7192  N   ALA   447      44.077  81.418  54.721
ATOM   7193  H   ALA   447      43.817  80.996  53.842
ATOM   7194  CA  ALA   447      44.157  82.882  54.793
ATOM   7195  HA  ALA   447      45.178  83.154  55.063
ATOM   7196  CB  ALA   447      43.827  83.507  53.444
ATOM   7197  HB1 ALA   447      42.805  83.250  53.164
ATOM   7198  HB2 ALA   447      43.924  84.590  53.511
ATOM   7199  HB3 ALA   447      44.516  83.127  52.689
ATOM   7200  C   ALA   447      43.233  83.436  55.880
ATOM   7201  O   ALA   447      43.611  84.345  56.616
ATOM   7202  N   ARG   448      42.033  82.871  55.981
ATOM   7203  H   ARG   448      41.761  82.168  55.309
ATOM   7204  CA  ARG   448      41.055  83.285  56.986
ATOM   7205  HA  ARG   448      41.002  84.372  57.029
ATOM   7206  CB  ARG   448      39.680  82.746  56.631
ATOM   7207  HB2 ARG   448      39.815  81.723  56.281
ATOM   7208  HB3 ARG   448      39.089  82.741  57.548
ATOM   7209  CG  ARG   448      38.961  83.549  55.574
ATOM   7210  HG2 ARG   448      38.958  84.592  55.890
ATOM   7211  HG3 ARG   448      39.520  83.453  54.643
ATOM   7212  CD  ARG   448      37.542  83.085  55.358
ATOM   7213  HD2 ARG   448      37.402  82.118  55.840
ATOM   7214  HD3 ARG   448      36.856  83.811  55.795
ATOM   7215  NE  ARG   448      37.239  82.950  53.946
ATOM   7216  HE  ARG   448      37.195  83.809  53.417
ATOM   7217  CZ  ARG   448      37.023  81.800  53.310
ATOM   7218  NH1 ARG   448      37.064  80.622  53.942
ATOM   7219  HH11ARG   448      37.263  80.590  54.931
ATOM   7220  HH12ARG   448      36.895  79.771  53.426
ATOM   7221  NH2 ARG   448      36.760  81.841  52.019
ATOM   7222  HH21ARG   448      36.728  82.730  51.542
ATOM   7223  HH22ARG   448      36.593  80.983  51.514
ATOM   7224  C   ARG   448      41.417  82.868  58.412
ATOM   7225  O   ARG   448      41.044  83.555  59.365
ATOM   7226  N   GLH   449      42.121  81.741  58.553
ATOM   7227  H   GLH   449      42.275  81.150  57.749
ATOM   7228  CA  GLH   449      42.658  81.307  59.851
ATOM   7229  HA  GLH   449      41.838  81.197  60.562
ATOM   7230  CB  GLH   449      43.389  79.964  59.736
ATOM   7231  HB2 GLH   449      44.068  80.051  58.887
ATOM   7232  HB3 GLH   449      43.967  79.844  60.652
ATOM   7233  CG  GLH   449      42.489  78.752  59.542
ATOM   7234  HG2 GLH   449      41.690  78.802  60.283
ATOM   7235  HG3 GLH   449      42.060  78.818  58.542
ATOM   7236  CD  GLH   449      43.234  77.435  59.689
ATOM   7237  OE1 GLH   449      42.954  76.695  60.657
ATOM   7238  OE2 GLH   449      44.096  77.128  58.838
ATOM   7239  HE1 GLH   449      43.561  76.783  61.376
ATOM   7240  C   GLH   449      43.618  82.363  60.401
ATOM   7241  O   GLH   449      43.611  82.662  61.596
ATOM   7242  N   ILE   450      44.434  82.929  59.518
ATOM   7243  H   ILE   450      44.479  82.571  58.575
ATOM   7244  CA  ILE   450      45.359  83.993  59.899
ATOM   7245  HA  ILE   450      45.856  83.774  60.844
ATOM   7246  CB  ILE   450      46.415  84.208  58.803
ATOM   7247  HB  ILE   450      45.918  84.188  57.833
ATOM   7248  CG2 ILE   450      47.140  85.558  58.980
ATOM   7249  HG21ILE   450      47.638  85.579  59.950
ATOM   7250  HG22ILE   450      47.881  85.680  58.190
ATOM   7251  HG23ILE   450      46.415  86.370  58.927
ATOM   7252  CG1 ILE   450      47.411  83.042  58.810
ATOM   7253  HG12ILE   450      47.961  83.097  59.750
ATOM   7254  HG13ILE   450      46.826  82.122  58.786
ATOM   7255  CD1 ILE   450      48.380  83.049  57.664
ATOM   7256  HD11ILE   450      48.966  83.968  57.688
ATOM   7257  HD12ILE   450      49.047  82.192  57.745
ATOM   7258  HD13ILE   450      47.831  82.994  56.723
ATOM   7259  C   ILE   450      44.614  85.294  60.238
ATOM   7260  O   ILE   450      44.976  85.993  61.189
ATOM   7261  N   LEU   451      43.575  85.603  59.465
ATOM   7262  H   LEU   451      43.384  85.066  58.631
ATOM   7263  CA  LEU   451      42.745  86.775  59.739
ATOM   7264  HA  LEU   451      43.376  87.662  59.785
ATOM   7265  CB  LEU   451      41.691  86.980  58.646
ATOM   7266  HB2 LEU   451      41.228  85.997  58.567
ATOM   7267  HB3 LEU   451      40.962  87.695  59.027
ATOM   7268  CG  LEU   451      42.174  87.432  57.258
ATOM   7269  HG  LEU   451      42.915  86.724  56.887
ATOM   7270  CD1 LEU   451      41.002  87.487  56.295
ATOM   7271  HD11LEU   451      40.260  88.194  56.664
ATOM   7272  HD12LEU   451      41.352  87.807  55.314
[truncated: 323,153 more chars]
